# Supplementary material for: The tricalbin family of membrane contact site tethers is involved in the transcriptional responses of Saccharomyces cerevisiae to glucose
Source: J Biol Chem. 2024 Aug 10;300(9):107665. doi: 10.1016/j.jbc.2024.107665 (PMC11408865; doi:10.1016/j.jbc.2024.107665)
Supplement: Supporting information — Tables S1 to S2 [file mmc1.xlsx]

## Sheet: Supplemental Dataset 1 (RPS&RPL
	Ribosomal gene expression
		Gene ID	Gene Symbol	WT_1 FPKM	WT_2 FPKM	WT_3 FPKM	tcb_1 FPKM	tcb_2 FPKM	tcb_3 FPKM	tcb Average FPKM	WT Average FPKM	log2 (tcb / WT)
												log2 and P values used in study	% change
	1	'RPS10A'	3531.38	4098.95	3672.12	3192.85	3431.06	3130.8	3251.57	3767.48	-0.228971	0.00213853	-14.6756
	2	'RPS10B'	3513.43	3975.49	3688.18	3028.06	3395.86	3383.71	3269.21	3725.7	-0.20503	0.00730843	-13.2479
	3	'RPS11A'	3730.21	4051.45	4048.55	3389.37	3496.44	3914.37	3600.06	3943.4	-0.154158	0.0393003	-10.1343
	4	'RPS11B'	2047.41	2238.28	2090.94	1892.83	1982.54	1915.15	1930.17	2125.54	-0.160833	0.0162992	-10.5492
	5	'RPS12'	3163.03	3114.82	2985.37	2561.75	2776.24	2947.27	2761.75	3087.74	-0.181784	0.0111478	-11.8388
	6	'RPS13'	2625.02	2840.99	2750.11	2449.52	2534.49	2609.17	2531.06	2738.71	-0.1357	0.0400063	-8.9772
	7	'RPS14A'	1976.6	1941.03	2042.09	1817.59	1806.41	2027.4	1883.8	1986.57	-0.0985859	0.168001	-6.6052
	8	'RPS14B'	470.92	478.93	501.96	520.8	599.71	649.39	589.967	483.937	0.264895	0.00379801	20.1549
	9	'RPS15'	10141.9	10984	10161.5	8597.33	10160.1	10253.8	9670.39	10429.1	-0.128894	0.111148	-8.54679
	10	'RPS16A'	1527.68	1505.87	1487.81	1458.46	1341.62	1528.95	1443.01	1507.12	-0.0851394	0.203521	-5.73066
	11	'RPS16B'	838.43	856.55	805.12	766.59	785.99	843.2	798.593	833.367	-0.0827932	0.238694	-5.57722
	12	'RPS17A'	2096.2	1996.28	1981.82	1905.1	1729.28	2109.16	1914.51	2024.77	-0.102843	0.175642	-6.88037
	13	'RPS17B'	991.95	1073.98	1029.89	970.12	897.54	1025.21	964.29	1031.94	-0.119645	0.0959341	-7.9586
	14	'RPS18A'	2013.41	2113.86	2095.75	1971.99	1885.89	2118.52	1992.13	2074.34	-0.0808105	0.228577	-5.44737
	15	'RPS18B'	1745.44	1948.09	2023.75	1675.43	1635.79	1753.07	1688.1	1905.76	-0.197764	0.00848757	-12.8099
	16	'RPS19A'	823.49	911.82	795.14	1515.35	1470.33	1598.74	1528.14	843.483	0.836065	6.09e-32	78.5175
	17	'RPS19B'	1716.81	1742.34	1624.28	1547.63	1504.35	1611.34	1554.44	1694.48	-0.146007	0.0203858	-9.62517
	18	'RPS1A'	2289.91	2358.05	2319.99	2015.28	2026.05	2061.55	2034.29	2322.65	-0.216537	0.000268	-13.9371
	19	'RPS1B'	4519.45	4884.16	4488.81	4322.87	4268.12	4283.39	4291.46	4630.81	-0.134984	0.029635	-8.93202
	20	'RPS2'	2674.98	3089.37	2842.41	2846.41	2792.33	2908.84	2849.19	2868.92	-0.0355251	0.607501	-2.43234
	21	'RPS20'	3061.86	3617.3	3032.19	2683.53	2985.64	2844.58	2837.92	3237.12	-0.207451	0.00968369	-13.3934
	22	'RPS21A'	679.56	673.77	681.35	514.26	561.69	644.42	573.457	678.227	-0.256275	0.00776412	-16.2753
	23	'RPS21B'	3649.76	3866.85	3732.49	3154.03	3375.08	3503.2	3344.1	3749.7	-0.179243	0.0113473	-11.6834
	24	'RPS22A'	6054.75	6739.43	5954.83	5667.17	5241.57	6158.77	5689.17	6249.67	-0.156204	0.032958	-10.2617
	25	'RPS22B'	685.35	702.24	712.95	904.07	1021.33	1042.42	989.273	700.18	0.478471	2.52e-09	39.3266
	26	'RPS23A'	1069.82	1122.31	1082.69	936.97	896.86	1051.73	961.853	1091.61	-0.204891	0.00567288	-13.2396
	27	'RPS23B'	1253.57	1354.27	1201.41	1174.45	1083.03	1271.81	1176.43	1269.75	-0.132114	0.0764698	-8.75066
	28	'RPS24A'	1388.24	1294.91	1327.91	1230.97	1204.22	1387.75	1274.31	1337.02	-0.0908401	0.22372	-6.10242
	29	'RPS24B'	511.41	536.69	527.4	501.15	484.9	571.85	519.3	525.167	-0.0378447	0.641435	-2.58908
	30	'RPS25A'	4190.79	3932.04	3889.47	3679.56	3203.8	3490.81	3458.06	4004.1	-0.230891	0.000705	-14.7891
	31	'RPS25B'	518.89	514.31	494.71	479.2	406.1	409.54	431.613	509.303	-0.258217	0.00217298	-16.388
	32	'RPS26A'	14925.7	14846.1	14086.9	13227.5	12710.3	14711	13549.6	14619.6	-0.129257	0.0590686	-8.5698
	33	'RPS26B'	4988.49	5667.9	4994.17	4245.51	4291.11	4468.18	4334.93	5216.85	-0.285809	2.77e-05	-17.9718
	34	'RPS27A'	715.89	664.31	723.03	628.57	523.46	679.79	610.607	701.077	-0.215345	0.0347106	-13.866
	35	'RPS27B'	2549.23	2296.08	2203.5	2212.35	1740.55	2173.18	2042.03	2349.6	-0.217195	0.0170371	-13.9764
	36	'RPS28A'	1338.09	1342.62	1420.56	1281.41	1129.68	1225.07	1212.05	1367.09	-0.185551	0.0279582	-12.0687
	37	'RPS28B'	104.92	93.95	131.15	106.36	90.32	117.95	104.877	110.007	-0.0849448	0.661805	-5.71794
	38	'RPS29A'	392.51	345.61	417.64	290.97	272.13	282.34	281.813	385.253	-0.461093	0.000755	-27.3564
	39	'RPS29B'	692.25	503.48	667.83	645.69	494.12	685.96	608.59	621.187	-0.04074	0.784291	-2.78438
	40	'RPS3'	1344.62	1412.42	1248.49	1270.82	1204.41	1261.03	1245.42	1335.18	-0.125498	0.0554156	-8.33126
	41	'RPS30A'	6281.26	6068.33	6200.83	5072.41	5213.46	6442.62	5576.16	6183.47	-0.156125	0.10094	-10.2568
	42	'RPS30B'	1142.71	940.08	1003.28	1038.89	888.55	1392.27	1106.57	1028.69	0.0975976	0.664047	6.99902
	43	'RPS31'	6222.95	6296.25	5943.14	5729.54	5694.52	6256.36	5893.47	6154.11	-0.0845106	0.184706	-5.68956
	44	'RPS4A'	1351.84	1398.94	1321.01	1292.99	1228.99	1300.75	1274.24	1357.26	-0.11684	0.0516974	-7.77946
	45	'RPS4B'	1152.9	1147.74	1116.38	989.62	1022.64	1067.52	1026.59	1139.01	-0.175052	0.00596452	-11.4265
	46	'RPS5'	2907.44	3124.24	3102.69	2762.55	2703.76	2818.46	2761.59	3044.79	-0.166048	0.00801987	-10.8719
	47	'RPS6A'	1080.11	1215.7	1085.24	995.78	1019.17	977.69	997.547	1127.02	-0.200422	0.00476337	-12.9704
	48	'RPS6B'	847.8	919.36	879.74	802.52	835.43	813.3	817.083	882.3	-0.135381	0.0452673	-8.95705
	49	'RPS7A'	950.5	1024.22	942.03	885.35	853.03	925.46	887.947	972.25	-0.154897	0.019775	-10.1803
	50	'RPS7B'	1043.51	1138.99	1188.58	1029.45	993.9	1054.62	1025.99	1123.69	-0.156031	0.0304373	-10.2509
	51	'RPS8A'	1550.84	1602.17	1622.22	1331.22	1457.79	1452.17	1413.73	1591.74	-0.194776	0.00550749	-12.6291
	52	'RPS8B'	1731.98	1856.51	1680.76	1675.55	1656.68	1753.96	1695.4	1756.42	-0.074969	0.245681	-5.06375
	53	'RPS9A'	107.8	119.52	115.79	166.65	147.77	156.88	157.1	114.37	0.432723	1.56e-06	34.9779
	54	'RPS9B'	1748.37	1904.5	1729.57	1563.29	1584.95	1681.45	1609.9	1794.15	-0.180057	0.00735682	-11.7332
	55	'RPL10'	2029.95	2247.21	2078.84	1827.01	1723.93	1925.11	1825.35	2118.67	-0.240312	0.000378	-15.3438
	56	'RPL11A'	1894.36	2162.97	1861.17	1916.27	1888.22	1807.63	1870.71	1972.83	-0.0992221	0.17104	-6.64638
	57	'RPL11B'	1059.25	1232.31	1053.74	1058.55	1126.48	1050.76	1078.6	1115.1	-0.0700409	0.371797	-4.7389
	58	'RPL12A'	2272.98	2264.41	2327.26	1969.48	1937.19	2279.85	2062.17	2288.22	-0.173667	0.0193027	-11.3414
	59	'RPL12B'	1601.07	1536.35	1657.66	1412.98	1480.93	1588.1	1494	1598.36	-0.12063	0.0973439	-8.02142
	60	'RPL13A'	1328.3	1324.57	1361.05	1151.39	1148.53	1339.09	1213	1337.97	-0.166256	0.0251149	-10.8848
	61	'RPL13B'	2013.84	2104.94	2059.92	1831.02	1988.36	2175.12	1998.17	2059.57	-0.0674898	0.369447	-4.5703
	62	'RPL14A'	1575.56	1725.31	1708.29	1412.32	1286.57	1445.91	1381.6	1669.72	-0.295717	3.17e-05	-18.5332
	63	'RPL14B'	391.61	468.49	445.77	346.4	330.05	403.97	360.14	435.29	-0.295433	0.00203617	-18.5172
	64	'RPL15A'	2015.64	2270.14	2169.62	1911.01	2026.41	1907.47	1948.3	2151.8	-0.166982	0.0202231	-10.9296
	65	'RPL15B'	112.99	116.71	113.12	128.68	122.24	143.05	131.323	114.273	0.175654	0.0555298	12.9476
	66	'RPL16A'	1346.23	1296.77	1269.33	1178.07	1027.64	1178.44	1128.05	1304.11	-0.234507	0.000576	-15.0025
	67	'RPL16B'	1818.67	1878.76	1740.42	1576.31	1579.44	1701.42	1619.06	1812.62	-0.186852	0.00379948	-12.148
	68	'RPL17A'	2741.1	2829.81	2642.97	2597.53	2623.01	2583.79	2601.44	2737.96	-0.0969903	0.111067	-6.50185
	69	'RPL17B'	2256.64	2486.54	2274.36	2256.54	2120.44	2296.77	2224.58	2339.18	-0.0964294	0.138844	-6.46549
	70	'RPL18A'	2334.95	2237.93	2228.14	2705.12	2496.75	2788.22	2663.36	2267.01	0.207994	0.000966	15.5081
	71	'RPL18B'	440.3	445.89	423.79	138.73	142.56	153.31	144.867	436.66	-1.6152	6.97e-96	-67.358
	72	'RPL19A'	2033.98	2228.71	2099.99	1817.79	1992.21	2050.21	1953.4	2120.89	-0.141786	0.0525627	-9.36033
	73	'RPL19B'	2077.78	2240.58	2175.8	1818.55	1961.8	2006.53	1928.96	2164.72	-0.1897	0.0067995	-12.3212
	74	'RPL1A'	1052.03	1103.48	1037.26	932.43	837.5	995.75	921.893	1064.26	-0.232914	0.00112369	-14.9086
	75	'RPL1B'	1355.64	1488.05	1251.24	1410.94	1271.17	1451.32	1377.81	1364.98	-0.0115763	0.878164	-0.7992
	76	'RPL20A'	4475.18	5111.02	4534.6	3995.51	4597.27	4644.07	4412.28	4706.93	-0.114966	0.157193	-7.65958
	77	'RPL20B'	3024.39	3547.4	2985.45	2911.27	3161.72	3151.74	3074.91	3185.75	-0.0728643	0.354996	-4.92515
	78	'RPL21A'	3105.02	2689.39	2894.17	2471.55	2246.43	2759.17	2492.38	2896.19	-0.240643	0.00331311	-15.3632
	79	'RPL21B'	1503.35	1331.81	1554.13	1254.81	1258.16	1419.99	1310.99	1463.1	-0.182144	0.0266364	-11.8608
	80	'RPL22A'	2316.94	2237.22	2320.19	1980.36	1859.86	2401.51	2080.58	2291.45	-0.160205	0.0678835	-10.5102
	81	'RPL22B'	200.16	231.05	206.83	260.46	250.95	250.73	254.047	212.68	0.236752	0.00970403	17.8337
	82	'RPL23A'	950.59	954.02	1005.56	897.97	836.7	923.67	886.113	970.057	-0.153039	0.0308291	-10.0646
	83	'RPL23B'	1170.65	1146.01	1156.81	1078.76	1046.16	1118.78	1081.23	1157.82	-0.120393	0.0638309	-8.00627
	84	'RPL24A'	1836.63	1689.85	1720.04	1882.22	1705.01	1731.64	1772.96	1748.84	-0.00336156	0.960026	-0.232735
	85	'RPL24B'	3257.17	3246.43	2755.07	2901.14	3139.08	3253.92	3098.05	3086.22	-0.015133	0.84682	-1.04346
	86	'RPL25'	3497.11	3462.63	3437.76	5956.48	6304.58	6447.6	6236.22	3465.83	0.826307	1.16e-37	77.3141
	87	'RPL26A'	1614.68	1597.31	1596.35	1402.67	1396.68	1536.03	1445.13	1602.78	-0.169937	0.0124413	-11.1119
	88	'RPL26B'	1549.46	1563.77	1409.82	1352.75	1255.83	1439.59	1349.39	1507.68	-0.180232	0.0114714	-11.7439
	89	'RPL27A'	2190.9	2210.93	2127.33	1857.28	1888.09	2309.39	2018.25	2176.39	-0.129969	0.120259	-8.6149
	90	'RPL27B'	1478.43	1680.26	1509.71	1369.69	1366.65	1455.84	1397.39	1556.13	-0.17596	0.0131193	-11.4821
	91	'RPL28'	3831.01	4445.29	5051.56	3555.49	3604.75	3673.69	3611.31	4442.62	-0.322411	0.000422	-20.0268
	92	'RPL29'	20.2	20.07	14.93	16.66	18.39	18.4	17.8167	18.4	-0.0455295	0.917674	-3.10659
	93	'RPL2A'	1691.66	1770.91	1670.15	1515.79	1475.71	1572.57	1521.36	1710.91	-0.19497	0.00138605	-12.6409
	94	'RPL2B'	2086.44	2168.97	2128.59	1950.43	1870.19	2017.71	1946.11	2128	-0.154763	0.0102104	-10.172
	95	'RPL3'	2640.41	2752.65	2788.05	2556.33	2626.21	2520.83	2567.79	2727.04	-0.113097	0.0763911	-7.5399
	96	'RPL30'	918.02	969.5	900.41	886.53	839.21	936.22	887.32	929.31	-0.0843861	0.242857	-5.68142
	97	'RPL31A'	2593.26	2842.64	2514.16	2213.66	2399.84	2634.92	2416.14	2650.02	-0.150602	0.0575256	-9.91257
	98	'RPL31B'	846.93	952.47	947.26	780.31	814.85	954.14	849.767	915.553	-0.126557	0.162091	-8.39852
	99	'RPL32'	2637.12	2617.61	2520.28	2156.64	2167.29	2176.52	2166.82	2591.67	-0.278657	4.04e-06	-17.5642
	100	'RPL33A'	8739.01	9115.59	8387.15	7512.56	7225.2	8295.44	7677.73	8747.25	-0.205895	0.00262508	-13.3
	101	'RPL33B'	2314.34	2293.47	2186.08	2010.98	1819.97	2281.24	2037.4	2264.63	-0.170976	0.0340616	-11.1759
	102	'RPL34A'	2886.07	2852.07	3115.89	2438.63	2438.38	3073.18	2650.06	2951.34	-0.176419	0.0545052	-11.5103
	103	'RPL34B'	1495.58	1554.39	1580.2	1352.33	1347.38	1606.08	1435.26	1543.39	-0.125169	0.124168	-8.31035
	104	'RPL35A'	1863.16	1930.28	1824.97	1569.26	1705.84	1768.98	1681.36	1872.8	-0.174356	0.0149586	-11.3837
	105	'RPL35B'	965.38	1042.01	992.85	758.01	859.18	825.13	814.107	1000.08	-0.315311	5.46e-05	-19.6322
	106	'RPL36A'	412.43	362.63	442.91	334.52	349.87	423.13	369.173	405.99	-0.156205	0.167438	-10.2618
	107	'RPL36B'	1891.13	1683.04	1803.06	1464.31	1545.33	1729.26	1579.63	1792.41	-0.199825	0.018261	-12.9344
	108	'RPL37A'	40.09	38.26	42.29	35.37	41.07	34.11	36.85	40.2133	-0.142258	0.518878	-9.38999
	109	'RPL37B'	1035.27	983.03	1108.12	814.93	866.37	1084.71	922.003	1042.14	-0.192758	0.0709477	-12.5069
	110	'RPL38'	487.89	478.82	465.1	389.59	359.91	403.55	384.35	477.27	-0.325213	0.000485	-20.182
	111	'RPL39'	90.41	65.43	93.14	80.01	91.06	98.48	89.85	82.9933	0.105974	0.681752	7.62205
	112	'RPL40A'	5054.02	4864.7	4458	4300.34	4419.68	5017.15	4579.06	4792.24	-0.0852981	0.26183	-5.74103
	113	'RPL40B'	2302.14	2258.72	2182.07	1989.29	1934.52	2182.27	2035.36	2247.64	-0.163746	0.0158338	-10.7296
	114	'RPL42A'	1426.03	1463.3	1398.33	1249.8	1283.67	1463.76	1332.41	1429.22	-0.118624	0.125446	-7.89342
	115	'RPL42B'	2290.42	2618.88	2529.4	2066.06	2195.46	2394.6	2218.71	2479.57	-0.177975	0.0271789	-11.6057
	116	'RPL43A'	3665.21	4134.68	3333.45	3150.56	3203.76	3248.68	3201	3711.11	-0.226378	0.00213442	-14.5222
	117	'RPL43B'	338.1	306.55	356.05	296.48	277.04	302.03	291.85	333.567	-0.211115	0.0391437	-13.613
	118	'RPL4A'	3430.93	3578.03	3383.3	3333.17	3577.92	3478.21	3463.1	3464.09	-0.0260507	0.690713	-1.78949
	119	'RPL4B'	1278.31	1415.09	1282.85	1325.29	1397.98	1335.69	1352.99	1325.42	0.00398758	0.954634	0.276781
	120	'RPL5'	5472.67	5835.95	5106	4875.1	5161.17	5040.97	5025.75	5471.54	-0.147513	0.0341014	-9.71945
	121	'RPL6A'	1889.29	1958.42	1929.39	1764.49	1591.57	1785.77	1713.94	1925.7	-0.192486	0.00287028	-12.4904
	122	'RPL6B'	1717.87	1981	1796.2	1663.06	1619.32	1639.13	1640.5	1831.69	-0.182335	0.00864559	-11.8724
	123	'RPL7A'	2059.98	2148.44	2110.63	1838.55	1939.55	2025.94	1934.68	2106.35	-0.147512	0.0259706	-9.71942
	124	'RPL7B'	216.3	212.04	213.4	244.09	223.95	266.29	244.777	213.913	0.168026	0.0329427	12.352
	125	'RPL8A'	738.66	814.8	865.6	728	889.62	783.38	800.333	806.353	-0.0347045	0.706759	-2.37683
	126	'RPL8B'	3829.27	3993.74	4098.06	3356.15	3697.11	3592.98	3548.75	3973.69	-0.187874	0.00754073	-12.2102
	127	'RPL9A'	2004.5	2375.76	2101.06	1720.08	1842.02	1845.23	1802.44	2160.44	-0.284431	0.000231	-17.8935
											11

## Sheet: Supplemental Dataset 2 (HS)
	Heat shock genes sorted according to Quon et al., 2022 Figure 5B (24)
	Gene ID	Gene Symbol	WT_1 FPKM	WT_2 FPKM	WT_3 FPKM	tcb_1 FPKM	tcb_2 FPKM	tcb_3 FPKM	tcb Average FPKM	WT Average FPKM	log2 (tcb / WT)
											log2 and P values used in study	% change
	'TMA10'	1433.57	1870.81	1821.34	1254.1	1223.37	955.64	1144.37	1708.57	-0.594151	8.29e-08	-33.7566
	'HSP104'	1780.87	1833.85	1859.02	1540.14	1504.1	1391.42	1478.55	1824.58	-0.330974	7.98e-07	-20.5001	47 genes tested
	'PNC1'	3686.74	3637.79	3554.09	3174.57	3388.59	3460.68	3341.28	3626.21	-0.142011	0.028497	-9.37447	8 significantly up-regulated
	'ALD3'	237.03	230.13	274.35	154.4	125.65	126.87	135.64	247.17	-0.894762	5.34e-22	-46.2164	23 significantlt down-regulated
	'PGM2'	1020.7	1088.41	1224.2	1069.48	983.66	924.26	992.467	1111.1	-0.190935	0.0209136	-12.3962
	'SSA4'	1315.97	1225.33	1336.23	748.1	637.46	630.97	672.177	1292.51	-0.971692	7.94e-38	-49.0092
	'HXK1'	2606.88	2829.23	3069.95	2572.56	2301.62	1965.38	2279.85	2835.35	-0.342104	0.000269	-21.111
	'PYC1'	47.85	48.49	48.26	61.03	57.47	57.9	58.8	48.2	0.258468	0.00018	19.6208
	'AIM17'	895.5	856.18	903.16	939.03	850.01	859.58	882.873	884.947	-0.0310358	0.629924	-2.12826
	KAR2'	797.5	798.64	816	682.26	737.26	751.78	723.767	804.047	-0.178863	0.00758651	-11.6601
	'CTT1'	525.13	569.05	637.59	397.03	320.81	323.63	347.157	577.257	-0.762977	1.02e-16	-41.0721
	'PIB1'	69.17	75.34	75.89	70.8	71.97	57.4	66.7233	73.4667	-0.164055	0.134308	-10.7487
	'POR1'	1290.15	1515.66	1465.97	1211.62	1441.35	1155.15	1269.37	1423.93	-0.189437	0.0466351	-12.3052
	'SGT2'	964.43	939.68	923.13	819.31	825.83	765.45	803.53	942.413	-0.255672	0.000108	-16.2403
	'STP4'	1450.09	1394.43	1240.58	1655.62	2004.22	2012.32	1890.72	1361.7	0.448285	4.38e-07	36.4417
	'ECL1'	428.2	401.76	428.4	395.4	541.28	503.31	479.997	419.453	0.172455	0.0984659	12.6975
	'YDJ1'	677.55	629.9	575.25	557.33	539.39	530.93	542.55	627.567	-0.236258	0.0010394	-15.1055
	'SPI1'	5294.53	5094.02	5497.37	4435.31	5793.73	4676.83	4968.62	5295.31	-0.111808	0.246887	-7.45722
	'BAT2'	202.63	207.48	197.79	242.4	247.33	232.43	240.72	202.633	0.222538	0.00167268	16.6784
	'DED1'	81.51	98.42	94.66	86.72	81.5	82.89	83.7033	91.53	-0.157298	0.0672102	-10.3297
	'BSC1'	1.26	1.23	1.01	3.63	1.39	2.09	2.37	1.16667	0.992673	0.0309867	98.9869
	'VTC3'	19.49	20.05	17.64	18.35	18.49	19.1	18.6467	19.06	-0.0593729	0.547432	-4.03189
	'PGK1'	4694.93	4788.56	4839.39	4946.14	5145.03	4901.97	4997.71	4774.29	0.0397463	0.52805	2.79331
	'GDH1'	428	439.99	417.18	363.73	392.64	355.48	370.617	428.39	-0.234731	0.00114159	-15.0156
	'TAD2'	9.87	7.79	10.26	7.55	11.51	11.74	10.2667	9.30667	0.118692	0.616549	8.57497
	'FES1'	996.5	903.18	873.26	718.93	694.34	711.25	708.173	924.313	-0.409866	1.53e-09	-24.7307
	'SSE1'	1218.33	1271.73	1211.49	1101.06	1139.57	1110.79	1117.14	1233.85	-0.170479	0.00660102	-11.1453
	'PIL1'	812.33	812.73	803.05	759.93	753.01	752.31	755.083	809.37	-0.126356	0.0347031	-8.38577
	'IRA2'	56.21	48.94	56.45	46.19	35.35	37.34	39.6267	53.8667	-0.473139	3.05e-07
	'PER33'	180.45	169.04	167.38	180.07	152	129.89	153.987	172.29	-0.188016	0.0683264
	'PHO12'	9.09	7.11	6.24	0	0	0	0	7.48	-9.614	1.16e-15
	'PTR2'	100.51	119.7	107.62	117.38	82.61	87.5	95.83	109.277	-0.219777	0.0461193
	'NCB2'	37.63	33.74	36.88	38.44	41.68	38.54	39.5533	36.0833	0.111009	0.484036
	'FKS1'	112.19	119.41	110.52	142.36	132.61	122.28	132.417	114.04	0.187229	0.0121694
	'RPS9A'	107.8	119.52	115.79	166.65	147.77	156.88	157.1	114.37	0.432723	1.56e-06
	'MET14'	23.98	17.87	17.74	18.94	17.07	22.79	19.6	19.8633	-0.0435667	0.819097
	'SRO9'	45.87	41.45	54.42	45.46	49.09	55.24	49.93	47.2467	0.0524582	0.647154
	'CCT8'	84.46	78.97	76.35	84.97	73.47	80.26	79.5667	79.9267	-0.0348335	0.659896
	'RPL28'	3831.01	4445.29	5051.56	3555.49	3604.75	3673.69	3611.31	4442.62	-0.322411	0.000422
	'ENO2'	8736.07	9225.78	8958.83	8823.93	9443.1	9538.01	9268.35	8973.56	0.0201956	0.758299
	'KAP122'	12.21	11.78	12.1	12.88	12.8	12.63	12.77	12.03	0.0583231	0.558505
	'BAP2'	271.97	286.98	273.68	211.64	176.99	171.28	186.637	277.543	-0.600971	1.93e-13
	'YPK3'	22.86	22.18	24.48	28.52	21.75	23.45	24.5733	23.1733	0.0552075	0.63846
	'ARG1'	31.34	39.07	54.34	807.78	584.35	655.08	682.403	41.5833	4.0051	8.91e-50
	'SPL2'	1.24	0.2	1.01	0.41	1.83	0.2	0.813333	0.816667	-0.0148139	0.989073
	'HSP26'	1396.2	1363.17	1545.48	1064.65	1296.73	1153.99	1171.79	1434.95	-0.315506	0.000409
	'OLE1'	30	33.52	39.53	34.85	50.39	45.66	43.6333	34.35	0.320076	0.0188577

## Sheet: Supplemental Dataset 3 (HOG)
	HOG genes sorted according to Quon et al., 2022 Figure 5C (24)
	Gene ID	Gene Symbol	WT_1 FPKM	WT_2 FPKM	WT_3 FPKM	tcb_1 FPKM	tcb_2 FPKM	tcb_3 FPKM	tcb Average FPKM	WT Average FPKM	log2 (tcb / WT)
											log2 and P values used in study	% change
	'SSA1'	3920.96	3967.75	3976.84	3725.19	3900.9	3509.18	3711.76	3955.18	-0.118151	0.0834339	-7.8632
	'GRE3'	604.9	632.64	637.04	537.6	483.54	464.39	495.177	624.86	-0.362437	5.76e-07	-22.2151
	'GRE2'	188.5	153.17	147.66	311.07	336.29	363.29	336.883	163.11	1.02123	5.31e-27	102.965
	'DAL3'	2.61	2.99	2.42	3.2	3.42	6.55	4.39	2.67333	0.69176	0.107638	61.5253
	'PIC2'	311.86	335.77	332.99	386	383.2	352.25	373.817	326.873	0.167843	0.0238483	12.3378
	'TPS1'	1042.26	1059.05	1107.15	972.91	972.38	949.46	964.917	1069.49	-0.175505	0.00544869	-11.4543
	'GCY1'	259.86	263.4	275.6	285.66	236.05	231.06	250.923	266.287	-0.113213	0.185158	-7.54732
	'YBR053C'	96.94	92.04	102.21	103.92	98.68	99.64	100.747	97.0633	0.0267842	0.742579	1.87388
	'BOP2'	4.88	4.26	4.53	5.68	5.3	4.79	5.25667	4.55667	0.178609	0.355597	13.1792
	'YNR014W'	631.82	598.76	696.47	577.49	736.91	637.74	650.713	642.35	-0.00412053	0.966528	-0.285206
	'YDL114W'	0.42	0	0.33	0.17	0.41	0.5	0.36	0.25	0.503058	0.648859	41.7215
	'AIM17'	895.5	856.18	903.16	939.03	850.01	859.58	882.873	884.947	-0.0310358	0.629924	-2.12826
	'YMR105W-A'	0	0	0.75	0	0.78	0	0.26	0.25	-0.0215305	0.995044	-1.4813
	'YLR149C'	69.01	59.83	61	60.39	61.61	55.65	59.2167	63.28	-0.122148	0.154843	-8.11815
	'SGA1'	5.39	5.83	6.31	6.27	6.79	5.91	6.32333	5.84333	0.0874787	0.628238	6.25117
	'PUT1'	5.51	6.24	4.06	6.95	6.49	6.63	6.69	5.27	0.316525	0.121057	24.5328
	'ATG29'	35.99	34.37	29.69	35.9	26.11	27.89	29.9667	33.35	-0.180291	0.238962	-11.7475
	'RTS3'	428.78	428.1	507.62	539.89	592.54	607.11	579.847	454.833	0.324706	0.000204	25.2409
	'XBP1'	53.84	40.15	54.33	49.75	60.01	45.3	51.6867	49.44	0.0398753	0.750276	2.80249
	'SIS1'	1891.46	1899.42	1851.01	1541.44	1591.36	1472.86	1535.22	1880.63	-0.318358	9.63e-07	-19.8018
	'HSP30'	1601.21	1683.02	1664.38	1695.16	1580.12	1448.51	1574.6	1649.54	-0.0934296	0.196959	-6.2708
	'MAL32'	2.22	2.05	1.75	1.37	1.62	1.79	1.59333	2.00667	-0.368573	0.231102	-22.5452
	'TOS8'	61.56	56.41	51.98	79.15	60.03	65.36	68.18	56.65	0.240093	0.0346236	18.1068
	YDR182W-A'	1.44	3.7	2.76	1.45	0.72	2.07	1.41333	2.63333	-0.898279	0.44687	-46.3474
	'SIT1'	17.41	18.63	18.08	21.53	20.04	16.5	19.3567	18.04	0.0742924	0.53924	5.28445
	'PHM8'	316.49	296.06	285.56	308.02	333.39	331.74	324.383	299.37	0.0906724	0.221836	6.48664
	'YHR007C-A'	1.94	2.65	2.49	1.3	0.64	1.86	1.26667	2.36	-0.899681	0.441446	-46.3995
	'TPK1'	102.4	115.4	106.96	104.3	94.63	97.51	98.8133	108.253	-0.159205	0.0505412	-10.4482
	'THI4'	10.11	18.64	20.84	14.21	10.89	15.61	13.57	16.53	-0.316405	0.148373	-19.6931
	'EMI2'	666.12	633.63	714.97	682.78	704.91	693.94	693.877	671.573	0.020233	0.772132	1.41233
	'TSL1'	1690.03	1653.45	1792.61	1519.76	1589.05	1404.43	1504.41	1712.03	-0.213452	0.00368353	-13.7529
	'TPO4'	181.11	175.24	173.43	191.08	195.95	193.5	193.51	176.593	0.104884	0.108189	7.54078
	'YIL089W'	5.72	4.96	2.41	3.97	5.9	4.29	4.72	4.36333	0.0961201	0.800592	6.8895
	'CMK2'	285.32	298.53	290.64	354.74	264.02	324.22	314.327	291.497	0.0789161	0.368417	5.62242
	'SPO20'	0.57	0.56	1.07	0.83	0.5	1.13	0.82	0.733333	0.129076	0.825817	9.3593
	'YNL146W'	6.9	4.74	7.06	5.11	2.51	5.3	4.30667	6.23333	-0.556755	0.296277	-32.0171
	'SPS100'	8.22	5.88	6.32	7.23	8.32	6.71	7.42	6.80667	0.100961	0.654891	7.24873
	'GPD1'	1225.34	1161.84	1156.65	1168.25	1115.58	1140.41	1141.41	1181.28	-0.0762884	0.200241	-5.15053
	'YBR085C-A'	479.88	432.34	512.77	473.88	421.21	471.52	455.537	474.997	-0.0782815	0.439424	-5.28148
	'PDC6'	1.34	1.06	1.25	1.22	1.02	1.2	1.14667	1.21667	-0.110338	0.769242	-7.3629
	'ALD3'	237.03	230.13	274.35	154.4	125.65	126.87	135.64	247.17	-0.894762	5.34e-22	-46.2164
	'GPH1'	440.04	487.33	563.16	492.75	417.16	393.78	434.563	496.843	-0.222512	0.0219302	-14.2928
	'UGX2'	26.31	21.87	29.43	30.76	36.08	33.54	33.46	25.87	0.347159	0.024705	27.2053
	'HXT5'	1.44	1.2	2.16	1.82	2.22	2.32	2.12	1.6	0.379667	0.230579	30.1042
	'HSP42'	5484.54	5420.72	4840.11	3880.47	4588.5	4088.9	4185.96	5248.46	-0.350533	2.2e-05	-21.5706
	'HSP78'	714.91	702.82	716.81	631.68	595.1	568.47	598.417	711.513	-0.277537	1.75e-05	-17.5002
	'HSP82'	1743.82	1754.22	1678.6	1467.91	1396.02	1296.28	1386.74	1725.55	-0.34274	4.06e-07	-21.1458
	'RTC3'	589.7	588.1	617.61	482.94	470.78	496.03	483.25	598.47	-0.328104	2.31e-05	-20.3417
	'PAU16'											0
	'MAL12'	4.29	3.27	5.56	4.58	2.77	3.2	3.51667	4.37333	-0.345005	0.166091	-21.2695
	'OYE3'	19.56	18.81	22.07	18.01	11.2	17.84	15.6833	20.1467	-0.39293	0.0153465	-23.8419
	'UIP4'	186.4	207.11	199.02	159.71	153.82	145.16	152.897	197.51	-0.395491	7.13e-07	-23.977
	'HSP33'	0	0.18	0.56	0	0	0.73	0.243333	0.246667	0.221581	0.899013	16.6011
	'FBP1'	0.59	0.14	0.29	0.81	0.65	0.8	0.753333	0.34	1.12196	0.138326	117.642
	'HSP32'	0.91	1.28	1.13	0.92	0.34	0.73	0.663333	1.10667	-0.793937	0.27334	-42.3232
	'SIP18'	6.41	1.63	7.74	3.22	4.25	6.19	4.55333	5.26	-0.234363	0.737525	-14.994
	'GRE1'	4.72	4.66	3.6	4.74	8.96	11.85	8.51667	4.32667	0.958193	0.0111744	94.2875
	'GND2'	13.29	15.37	17.17	14.46	11.59	14.29	13.4467	15.2767	-0.214229	0.136881	-13.7993
	'HSP26'	1396.2	1363.17	1545.48	1064.65	1296.73	1153.99	1171.79	1434.95	-0.315506	0.000409	-19.6431
	'PET9'	382.78	435.56	444.98	393.15	311.85	300.12	335.04	421.107	-0.357905	0.000232	-21.9703

## Sheet: Supplemental Dataset 4 (UPR)
	UPR genes sorted according to Quon et al., 2022 Figure 5A (24)
	Gene ID	Gene Symbol	WT_1 FPKM	WT_2 FPKM	WT_3 FPKM	tcb_1 FPKM	tcb_2 FPKM	tcb_3 FPKM	tcb Average FPKM	WT Average FPKM	log2 (tcb / WT)
											log2 and P values used in study	% change
	'DER1'	39.95	35.68	35.98	41.73	46.87	52.41	47.0033	37.2033	0.313777	0.0187847	24.2958
	'SCS3'	73.01	74.18	69.94	84.67	105.1	116.21	101.993	72.3767	0.469382	1.34e-05	38.4516
	'ERO1'	295.31	273.49	262.49	240.46	242.7	262.5	248.553	277.097	-0.184019	0.00944676	-11.9753
	'KAR2'	797.5	798.64	816	682.26	737.26	751.78	723.767	804.047	-0.178863	0.00758651	-11.6601
	'PDI1'	1285.7	1419.5	1400.81	1267.8	1493.04	1457.35	1406.06	1368.67	0.0127522	0.875746	0.887837
	'SLT2'	121.39	118.02	110.83	150.97	132.8	150.55	144.773	116.747	0.282281	0.000169	21.6116
	'CWP1'	718.42	626.75	544.83	430.6	397	410.56	412.72	630	-0.63476	8.03e-13	-35.5952
	'TSA2'	88.34	99.17	99.67	84.72	98.24	93.02	91.9933	95.7267	-0.0806832	0.451458	-5.43903
	'PHO5'	6	6.37	5.67	4.11	6.94	6.72	5.92333	6.01333	-0.0458087	0.835973	-3.12533
	'FRE1'	74.01	76.89	81.56	78.76	69.84	64.22	70.94	77.4867	-0.155585	0.0780003	-10.2232
	'FET3'	68.31	81.51	78.78	78.56	70.62	64.41	71.1967	76.2	-0.126242	0.186318	-8.37851
	'TPO1'	111.86	118.36	114.17	124.85	131.87	111.8	122.84	114.797	0.0715258	0.393399	5.08275
	'INO1'	4.14	3.68	4.23	5.08	5.11	5.64	5.27667	4.01667	0.366604	0.0715422	28.9314
	'HSP12'	629.82	622.58	794.64	394.9	445.46	340.07	393.477	682.347	-0.814917	5.22e-12	-43.1559
	'TSA1'	3519.4	3562.77	3382.7	3195.47	3534.27	3493.46	3407.73	3488.29	-0.0566431	0.409935	-3.85013
	'ERV29'	127.91	106.42	113.61	128.45	123.34	131.65	127.813	115.98	0.114139	0.188058	8.23292
	'SOH1'	141.39	130.24	120.04	138.99	173.55	205.58	172.707	130.557	0.385583	0.00363878	30.6388
	'PBP2'	46.92	40.93	45.75	52.89	54.46	62.11	56.4867	44.5333	0.316131	0.00157044	24.4987
	'LPP1'	21.69	21.55	23.21	25.38	22.87	28.63	25.6267	22.15	0.183181	0.197157	13.5385
	'HNT1'	67.01	56.71	60.55	57.06	65.33	71.91	64.7667	61.4233	0.0547509	0.683704	3.86797
	'HAC1'	287.82	340.59	365.24	344.3	383.65	406.76	378.237	331.217	0.166176	0.0884769	12.208
	'YIP3'	68.5	59.78	61.66	65.69	58.43	66.52	63.5467	63.3133	-0.0188134	0.874405	-1.29558
	'SEC12'	35.65	30.14	35.38	38.62	38.48	36.92	38.0067	33.7233	0.146027	0.154788	10.6518
	'GDH1'	428	439.99	417.18	363.73	392.64	355.48	370.617	428.39	-0.234731	0.00114159	-15.0156
	'PMT3'	29.53	31.26	27.68	33.16	37.3	36.58	35.68	29.49	0.248289	0.00825365	18.7797
	'SIL1'	37.44	34.96	31.51	35.3	51.28	62.22	49.6	34.6367	0.492976	0.0472065	40.7345
	'MCD4'	9.77	11.71	10.79	17.56	18.45	21.61	19.2067	10.7567	0.807618	3.28e-12	75.032
	'ORM2'	444.43	484.32	517.4	444.65	508.71	575.73	509.697	482.05	0.0557541	0.563677	3.94023
	'KTR1'	92.01	104.42	98.21	91.88	105.54	108.49	101.97	98.2133	0.0281319	0.760946	1.96909
	'EUG1'	72.82	71.68	68.41	92.1	88.08	101.75	93.9767	70.97	0.377188	2.26e-06	29.8808
	'LHS1'	37.34	37.77	37.54	39.21	49.25	57.18	48.5467	37.55	0.343239	0.00219952	26.8601
	'MPD1'	96.39	94.53	91.03	111.89	120.21	136.02	122.707	93.9833	0.358879	7.65e-05	28.2429
	'PMT1'	186.58	194.95	194.37	209.43	218.78	204.07	210.76	191.967	0.10763	0.119841	7.74568
	'FPR2'	119.06	127.96	117.45	152.76	139.2	176.6	156.187	121.49	0.341053	0.00193062	26.668
	'OST2'	151.37	109.28	108.02	145.89	106.59	115.8	122.76	122.89	-0.0237923	0.867623	-1.63564
	'MET17'	104.07	114.91	100.4	171.02	157.25	151.3	159.857	106.46	0.559248	7.24e-12	47.3501
	'ACB1'	99.87	74.35	121.76	65.71	79.21	113.93	86.2833	98.66	-0.212675	0.317837	-13.7064
	'TYE7'	539.5	516.63	431.85	562.92	623.26	639.75	608.643	495.993	0.271035	0.00206918	20.6673
	'SCJ1'	89.1	104.78	87.15	81.37	115.8	114.32	103.83	93.6767	0.124435	0.31369	9.00808
	'SWP1'	260.36	242.66	229.12	279.15	263.6	279.66	274.137	244.047	0.141899	0.0510739	10.3356
	'ELO1'	130.26	129.6	114.02	163.93	118.07	134.79	138.93	124.627	0.128502	0.215091	9.31579
	'SEC61'	325.64	340.23	315.46	370.93	371.93	363.58	368.813	327.11	0.146351	0.0256801	10.6766
	'PHO3'	433.03	507.19	507.56	427.44	345.56	352.3	375.1	482.593	-0.392571	1.31e-05	-23.8229
	'DFR1'	89.77	100.57	68.21	97.07	126.1	125.15	116.107	86.1833	0.409036	0.00248649	32.7798
	'GCN4'	745.45	872.81	939.83	1052.04	1057.1	1026.67	1045.27	852.697	0.267492	0.00173682	20.3714
	'IRE1'	17.03	16.31	16.73	16.6	16.09	16.64	16.4433	16.69	-0.0496573	0.579179	-3.38342
	'ERP1'	194.6	184.76	174.01	198.7	189.57	194.9	194.39	184.457	0.0511468	0.514086	3.60882
	'TIP1'	3137.85	2523.94	2897.74	3740.66	2684.91	3021.35	3148.97	2853.18	0.114972	0.258796	8.29541
	'ATO3'	86.68	101.92	87.44	92.22	66.43	70.94	76.53	92.0133	-0.293904	0.0116128	-18.4308
	'ERP2'	124.87	143.5	115.27	127.15	145.64	142.46	138.417	127.88	0.0914661	0.369787	6.54524
	'PMT2'	254.75	257.83	250.46	271.66	292.47	293.73	285.953	254.347	0.141894	0.0354217	10.3353

## Sheet: Supplemental Dataset 5 (RNAseq)
Gene ID	Gene Symbol	WT_1 FPKM	WT_2 FPKM	WT_3 FPKM	tcb_1 FPKM	tcb_2 FPKM	tcb_3 FPKM	tcb Average FPKM	WT Average FPKM	log2 (tcb / WT)	Pvalue(tcb / WT)
										log2 and P values used in study		% change
855078	'AAC1'	9.82	7.56	9.37	10.63	7.02	8.7	8.78333	8.91667	-0.0506882	0.813346	-3.45244
852380	'AAC3'	14.04	14.58	13.12	15.3	11.74	14.2	13.7467	13.9133	-0.0454639	0.786531	-3.10218
853620	'AAD10'	10.92	10.08	9.43	11.98	10.21	11.68	11.29	10.1433	0.127752	0.500637	9.25896
855385	'AAD14'	15.08	15.61	18.11	17.49	17.17	16.99	17.2167	16.2667	0.0530932	0.707093	3.7487
853999	'AAD15'	1.37	1	1.43	3.22	1.29	4.46	2.99	1.26667	1.32871	0.0580276	151.179
850471	'AAD3'	12.37	12.55	11.37	14.93	14.39	16.03	15.1167	12.0967	0.294129	0.0529658	22.6144
851354	'AAD4'	19.32	18.14	18.23	21.89	17.16	22.09	20.38	18.5633	0.105436	0.462211	7.58193
855581	'AAH1'	70.85	79.99	84.87	79.19	84.94	91.82	85.3167	78.57	0.092114	0.34848	6.5931
856443	'AAP1'	70.39	65.13	71.66	88.17	69.12	77.07	78.12	69.06	0.148009	0.0876237	10.804
852205	'AAR2'	8.9	7.8	10.71	10.1	8.48	8.16	8.91333	9.13667	-0.0640541	0.743727	-4.34277
853755	'AAT1'	20.12	20.89	21.81	26.42	23.8	25.94	25.3867	20.94	0.249811	0.0264793	18.9051
850714	'AAT2'	520.51	555.5	521.1	573.04	607.58	553.99	578.203	532.37	0.0933391	0.191558	6.68365
852538	'ABD1'	44.44	42.86	41.53	44.26	41.92	47.05	44.41	42.9433	0.0210259	0.820311	1.46808
853748	'ABF1'	57.77	56.63	63.42	55.91	61.17	59.86	58.98	59.2733	-0.0342026	0.684625	-2.34286
855094	'ABF2'	513.18	507.14	466.66	496.75	511.91	496.15	501.603	495.66	-0.00554936	0.937868	-0.383914
853572	'ABM1'											0
850450	'ABP1'	408.76	441.64	453.88	413.51	442.93	409.18	421.873	434.76	-0.0701172	0.34532	-4.74394
854414	'ABP140'	191.06	205.18	184.02	186.38	214.36	210.21	203.65	193.42	0.048056	0.552864	3.38709
855768	'ABZ1'	56.01	55.44	54.32	51.98	48.91	49.11	50	55.2567	-0.172305	0.0204135	-11.2577
855333	'ABZ2'	58.73	53.72	50.43	54.25	52.99	55.83	54.3567	54.2933	-0.0246364	0.793209	-1.69316
856769	'ACA1'	59.01	54.71	52.56	60.77	67.63	65.86	64.7533	55.4267	0.198627	0.0264673	14.7605
852925	'ACB1'	99.87	74.35	121.76	65.71	79.21	113.93	86.2833	98.66	-0.212675	0.317837	-13.7064
855750	'ACC1'	45.38	48.11	46.45	51.41	48.36	46.48	48.75	46.6467	0.0351494	0.61847	2.46629
850822	'ACE2'	52.3	46.79	56.14	45.27	51.97	50.49	49.2433	51.7433	-0.0978175	0.29941	-6.55545
850836	'ACF2'	27.02	27.53	27.47	27.33	23.3	28.88	26.5033	27.34	-0.0743098	0.4349	-5.02036
853545	'ACF4'	65.41	59.29	59.87	54.84	59.75	65.4	59.9967	61.5233	-0.0615561	0.545853	-4.177
852266	'ACH1'	139.27	170.67	187.09	130.25	134.96	132.52	132.577	165.677	-0.349276	0.000378	-21.5022
851324	'ACK1'	25.03	24.94	25.06	28.75	27.02	30.16	28.6433	25.01	0.167663	0.0755234	12.3237
851739	'ACL4'	52.24	55.15	53.97	51.12	47.16	58.07	52.1167	53.7867	-0.0735172	0.452167	-4.96817
855861	'ACM1'	24.86	30.74	25.66	29.13	29.21	28.41	28.9167	27.0867	0.0699634	0.643819	4.969
851013	'ACO1'	286.77	291.44	292.1	289.99	269.35	252.35	270.563	290.103	-0.128474	0.0676203	-8.52012
853230	'ACO2'	19.53	19.62	21.36	33.61	34.59	33.45	33.8833	20.17	0.720773	3.76e-15	64.8065
853642	'ACP1'	528.41	510.03	472.33	542.68	463.08	520.53	508.763	503.59	-0.00604617	0.939941	-0.418212
851245	'ACS1'	5.4	4.14	3.48	3.66	5.01	5.38	4.68333	4.34	0.0853095	0.684795	6.09153
850846	'ACS2'	189.95	195.24	184.38	186.21	193.41	194.01	191.21	189.857	-0.0169747	0.798983	-1.16971
850504	'ACT1'	2558.26	2697.42	2446.46	2654.72	2582.38	2355.49	2530.86	2567.38	-0.0466751	0.512403	-3.1835
852059	'ADA2'	26.39	27.52	26.56	25.88	26.13	26.83	26.28	26.8233	-0.0564155	0.598779	-3.83496
855222	'ADD37'	63.94	61.13	56.07	61.53	95.75	95.78	84.3533	60.38	0.461946	0.00206071	37.7398
853629	'ADD66'	47.78	47.25	44.5	56.9	51.34	58.6	55.6133	46.51	0.231635	0.0278388	17.4165
851272	'ADE1'	63.08	52.47	56.51	55.71	75.71	52.55	61.3233	57.3533	0.0748034	0.57968	5.32175
855501	'ADE12'	53.42	44.48	46.52	59.19	58.79	56.75	58.2433	48.14	0.248737	0.0090719	18.8167
851073	'ADE13'	69.33	67.24	56.17	70.7	66.27	65.93	67.6333	64.2467	0.0473066	0.61015	3.3334
850715	'ADE16'	269.42	261.25	272.69	271.7	278.84	272.72	274.42	267.787	0.00833243	0.897892	0.579231
855149	'ADE17'	27.25	16.32	13.35	15.04	36.26	19.12	23.4733	18.9733	0.292253	0.560809	22.4551
854295	'ADE2'	39.64	33.22	28.72	34.09	35.75	33.06	34.3	33.86	-0.00699938	0.950903	-0.483985
853118	'ADE3'	262.63	267.86	258.95	278.86	310.71	290.51	293.36	263.147	0.130133	0.0685405	9.43944
855346	'ADE4'	25.95	24.34	25.4	27	27.23	26.48	26.9033	25.23	0.0658815	0.519644	4.67243
852617	'ADE5,7'	62.84	67.36	60.49	59.95	69.38	63.14	64.1567	63.5633	-0.012939	0.881999	-0.89285
852952	'ADE6'	27.28	27.53	26.95	31.06	32.64	26.21	29.97	27.2533	0.110461	0.243324	7.95729
852017	'ADE8'	131.78	128.19	119.73	143.19	163.9	150.9	152.663	126.567	0.247645	0.00748186	18.7267
3289591	'ADF1'	17.19	17.17	20.88	25.15	22.06	25.6	24.27	18.4133	0.376501	0.120952	29.8189
854068	'ADH1'	9583.28	9921.76	9438.45	9572.6	10345.5	9901.25	9939.79	9647.83	0.0176172	0.788752	1.22862
855349	'ADH2'	1.12	1.01	0.66	0.54	0.65	1.13	0.773333	0.93	-0.31687	0.594943	-19.719
855107	'ADH3'	423.2	408.8	388.87	444.96	439.78	413.78	432.84	406.957	0.0630156	0.358814	4.4647
852636	'ADH4'	52.4	53.5	51.09	58.38	61.06	64.93	61.4567	52.33	0.205492	0.0239642	15.3079
852442	'ADH5'	81.66	77.54	68.41	172.95	129.86	141.36	148.057	75.87	0.936548	8.29e-20	91.3943
855368	'ADH6'	181.3	188.67	172.7	174.09	148.41	163.83	162.11	180.89	-0.185832	0.0157447	-12.0858
850469	'ADH7'	1.69	1.65	1.74	1.2	1.32	0.77	1.09667	1.69333	-0.654658	0.145298	-36.4774
855021	'ADI1'	88.33	91.24	78.74	95.55	89.91	94.6	93.3533	86.1033	0.0933834	0.366018	6.68692
851812	'ADK1'	543.91	555.84	534.54	478.62	517.92	491.99	496.177	544.763	-0.158536	0.0250578	-10.4066
856917	'ADK2'	47.31	43.74	46.13	46.56	39.04	45.05	43.55	45.7267	-0.096539	0.422842	-6.4726
853569	'ADO1'	285.68	307.57	310.36	287.23	309.37	301.15	299.25	301.203	-0.0352107	0.636375	-2.41108
850369	'ADP1'	71.69	67.73	70.11	79.9	69.9	68.27	72.69	69.8433	0.0291431	0.705684	2.04058
851802	'ADR1'	47.03	46.69	50.8	39.1	25.55	24.05	29.5667	48.1733	-0.73532	0.00120658	-39.9315
850368	'ADY2'	0	0.46	0.27	0.75	0.18	0	0.31	0.243333	0.307068	0.817849	23.7191
851359	'ADY3'	15.17	14.9	13.74	17.2	16.91	15.14	16.4167	14.6033	0.141454	0.196722	10.3016
850924	'ADY4'	5	3.71	5.15	4.17	3.79	4.85	4.27	4.62	-0.141907	0.530064	-9.36796
855086	'AEP1'	49.71	46.48	44.37	51.39	43.48	46.97	47.28	46.8533	-0.0151705	0.867877	-1.04603
855325	'AEP2'	18.19	16.64	16.18	17.14	13.88	15.22	15.4133	17.0033	-0.170392	0.159059	-11.1399
856102	'AEP3'	19.88	21.47	20.96	16.03	13.72	13.89	14.5467	20.77	-0.542612	2.01e-06	-31.3473
850730	'AFB1'	545.04	494.18	543.18	57.13	33.11	37.1	42.4467	527.467	-3.6647	1.06e-51	-92.1148
856658	'AFG1'	99.48	97.11	97.84	100.17	81.44	93.96	91.8567	98.1433	-0.124541	0.127006	-8.27039
851113	'AFG2'	25.32	26.02	24.42	25.94	26.13	25.62	25.8967	25.2533	0.00873097	0.922445	0.607019
856737	'AFG3'	54.12	52.74	60.17	54.35	53.61	51.74	53.2333	55.6767	-0.0924061	0.26423	-6.20429
854296	'AFI1'	7.3	6.38	7.1	7.42	8.01	7.99	7.80667	6.92667	0.145534	0.277274	10.614
851658	'AFR1'	54.5	50.75	51.69	63.03	52.02	63.2	59.4167	52.3133	0.154307	0.0782376	11.2887
852809	'AFT1'	38.46	44.44	43.49	45.42	45.51	41.84	44.2567	42.13	0.0434606	0.635309	3.0583
855899	'AFT2'	47.82	48.2	47.59	50.77	52.67	55.01	52.8167	47.87	0.115311	0.199965	8.32085
855780	'AGA1'	117.35	98.04	112.22	257.88	190.78	189.53	212.73	109.203	0.932708	6.99e-19	90.8856
852851	'AGA2'	0.91	0	21.54	901.22	497.78	545.01	648.003	7.48333	6.37153	0.000289	8179.81
856132	'AGC1'	24.94	24.91	27.51	28.72	23.95	23.91	25.5267	25.7867	-0.0438022	0.654393	-2.99051
852136	'AGE1'	31.53	29.39	33.34	35.4	29.45	34.23	33.0267	31.42	0.043199	0.679956	3.0396
854767	'AGE2'	87.08	87.79	80.53	85.13	81.31	90.53	85.6567	85.1333	-0.0173875	0.842649	-1.19798
850333	'AGP1'	53.16	49.57	47.15	52	63.64	56.25	57.2967	49.96	0.172714	0.0771411	12.7177
852429	'AGP2'	36.28	29.97	30.06	30.51	25.36	23.22	26.3633	32.1033	-0.311748	0.00760362	-19.4335
850489	'AGP3'	4.6	5.13	4.94	6.69	4.61	4.55	5.28333	4.89	0.0813283	0.692807	5.79917
850514	'AGX1'	8.2	7.18	6.87	5.21	7.74	5.77	6.24	7.41667	-0.271807	0.211206	-17.1719
851800	'AHA1'	551.97	500.82	524.24	611.05	633.86	601.62	615.51	525.677	0.202016	0.0034768	15.0305
854188	'AHC1'	127.43	124.92	113.79	115.67	129.27	126.26	123.733	122.047	-0.00625183	0.938142	-0.432407
850443	'AHC2'	224.24	220.48	192.88	191.12	182.82	203.35	192.43	212.533	-0.16303	0.0872482	-10.6853
851486	'AHK1'	16.73	18.71	15.58	17.88	16.78	18.79	17.8167	17.0067	0.0379797	0.707523	2.66751
850799	'AHP1'	5861.03	5458.72	5489.09	5601.9	6149.92	5807.29	5853.04	5602.95	0.040717	0.55736	2.86249
856493	'AHT1'	0	0	0	0	0.16	0	0.0533333	0	0.940239	0.817762	91.8846
855811	'AIF1'	25.91	24.87	20.45	25.23	20.62	21.43	22.4267	23.7433	-0.109746	0.409777	-7.32488
856820	'AIM10'	29.71	31.55	28.37	30.03	23.97	25.71	26.57	29.8767	-0.198145	0.0600223	-12.833
856829	'AIM11'	69.91	74.61	78.99	80.61	61.75	75.89	72.75	74.5033	-0.0584146	0.663105	-3.96811
852716	'AIM14'	84.4	79.01	75.64	96.09	76.31	81.48	84.6267	79.6833	0.0580757	0.514494	4.10762
856365	'AIM17'	895.5	856.18	903.16	939.03	850.01	859.58	882.873	884.947	-0.0310358	0.629924	-2.12826
856605	'AIM18'	91.1	90.06	84.28	101.73	88.23	88.14	92.7	88.48	0.0404533	0.647528	2.84369
854722	'AIM19'	173.31	145.72	187.47	197.73	179.94	170.86	182.843	168.833	0.0904651	0.404058	6.47134
851248	'AIM2'	110.01	100.79	100.28	104.5	86.78	94.01	95.0967	103.693	-0.151183	0.107782	-9.94881
854648	'AIM20'	75.19	71.83	75.64	82.43	76.37	84.8	81.2	74.22	0.10457	0.30183	7.51741
854819	'AIM21'	88.92	95.36	89.03	88.9	91.28	83.56	87.9133	91.1033	-0.0783974	0.311564	-5.28908
853401	'AIM22'	43.07	41.55	39.44	45.38	39.42	45.06	43.2867	41.3533	0.037988	0.696387	2.6681
853310	'AIM23'	59.76	55.52	53.97	58.62	54.93	47.8	53.7833	56.4167	-0.0949827	0.356021	-6.37165
853543	'AIM24'	91.69	91.5	90.41	85.07	78.38	74.38	79.2767	91.2	-0.229057	0.00584797	-14.6808
853563	'AIM25'	61.97	54.11	53.6	54.2	47.73	54.36	52.0967	56.56	-0.145407	0.149985	-9.58756
853829	'AIM26'	7.36	6.49	4.97	5.12	1.68	3.04	3.28	6.27333	-0.960295	0.0617567	-48.6048
853949	'AIM29'	148.12	166.68	198.44	176.91	208.47	212.22	199.2	171.08	0.196585	0.0966654	14.5982
852405	'AIM3'	145.75	142.73	140.97	150.86	156.16	150.64	152.553	143.15	0.0645097	0.325694	4.57295
854955	'AIM32'	20.34	21.87	23.63	24.79	19.69	18.68	21.0533	21.9467	-0.0879361	0.552694	-5.91322
854887	'AIM33'	14.78	13.66	16.24	16.94	12.83	14.27	14.68	14.8933	-0.0494216	0.766248	-3.36763
855015	'AIM34'	19.32	19.58	21.39	20.13	15.68	19.02	18.2767	20.0967	-0.163919	0.367242	-10.7403
855189	'AIM36'	89.84	100.59	86.02	93.33	85.04	83.94	87.4367	92.15	-0.101385	0.289973	-6.78625
854103	'AIM39'	81.68	73.42	72.25	76.18	68.81	71.08	72.0233	75.7833	-0.100307	0.245475	-6.71657
852493	'AIM4'	59.19	62.65	52.87	63.49	51.08	56.56	57.0433	58.2367	-0.0503383	0.736352	-3.42902
854390	'AIM41'	143.79	142.64	179.11	122.27	124.64	141.87	129.593	155.18	-0.28529	0.0101184	-17.9424
855945	'AIM44'	46.21	44.49	50.77	43.26	48.14	43.41	44.9367	47.1567	-0.095995	0.291438	-6.43732
856112	'AIM45'	60.61	60.98	59.46	58.89	54.45	57.89	57.0767	60.35	-0.107399	0.230092	-7.17397
856606	'AIM46'	127.58	135.5	120.46	133.25	166.15	145.61	148.337	127.847	0.190885	0.051406	14.1463
851361	'AIM6'	97.9	97.48	95.65	108.07	91.42	90.88	96.79	97.01	-0.0309455	0.718505	-2.12214
851635	'AIM7'	149.75	148.47	158.85	149.22	166.67	159.51	158.467	152.357	0.0350332	0.721429	2.45804
856813	'AIM9'	192.65	197.31	190.22	188.05	175.91	186.65	183.537	193.393	-0.103581	0.103436	-6.92799
855117	'AIP1'	122.89	109.7	112.32	121.8	106.73	105.81	111.447	114.97	-0.0728431	0.359445	-4.92375
854731	'AIR1'	14.98	19.29	18.09	18.61	20.17	22.56	20.4467	17.4533	0.200992	0.169729	14.9488
851379	'AIR2'	29.45	27.51	27.27	31.32	28.1	30.27	29.8967	28.0767	0.0636786	0.579265	4.51272
852351	'AKL1'	125.26	134.36	132.31	129.22	133.1	127.9	130.073	130.643	-0.0340098	0.62099	-2.32981
851857	'AKR1'	35.51	35.28	36.18	41.33	40.28	41.56	41.0567	35.6567	0.175468	0.027143	12.9331
854199	'AKR2'	9.99	9.71	9.11	11.2	11.4	9.99	10.8633	9.60333	0.151149	0.237603	11.0453
854513	'ALA1'	80.21	82.35	81.84	74.64	78.52	72.46	75.2067	81.4667	-0.142488	0.0521572	-9.40447
853320	'ALB1'	30.69	40.42	43.68	44.5	47.74	46.3	46.18	38.2633	0.247095	0.108321	18.6815
855206	'ALD2'	32.73	31.68	33.19	32.16	28.18	30.69	30.3433	32.5333	-0.129104	0.184771	-8.56011
855205	'ALD3'	237.03	230.13	274.35	154.4	125.65	126.87	135.64	247.17	-0.894762	5.34e-22	-46.2164
854556	'ALD4'	255.23	238.21	260.98	222.62	186.08	179.06	195.92	251.473	-0.388313	4.62e-06	-23.5977
856804	'ALD5'	65.42	83.63	82.15	68.4	59.1	71.59	66.3633	77.0667	-0.245546	0.0178264	-15.6503
856044	'ALD6'	326.43	337.23	327.12	308.23	291.11	297.25	298.863	330.26	-0.171673	0.00598619	-11.2188
854346	'ALE1'	73.64	74.96	71.77	82.56	70.49	73.31	75.4533	73.4567	0.0100886	0.898726	0.701738
855574	'ALF1'	26.64	23.87	26.07	30.69	28.1	34.27	31.02	25.5267	0.254774	0.0637238	19.3149
852407	'ALG1'	57.55	53.07	56.99	65.46	58.41	63.75	62.54	55.87	0.134802	0.116224	9.7942
855679	'ALG11'	33.66	33.15	33.64	37.1	31.31	33	33.8033	33.4833	-0.0148729	0.876388	-1.02561
855764	'ALG12'	107.72	108.58	105.28	120.43	120.35	113.12	117.967	107.193	0.111309	0.125542	8.02077
852835	'ALG13'	72.78	56.07	69.32	63.38	48.76	60.17	57.4367	66.0567	-0.22849	0.0817182	-14.6472
852362	'ALG14'	35.32	31.99	27.49	41.8	38.04	39.65	39.83	31.6	0.309352	0.0189851	23.9151
852815	'ALG2'	36.04	31.21	33.39	37.4	34.1	36.86	36.12	33.5467	0.0789251	0.416716	5.62308
852196	'ALG3'	46.67	47.17	42.74	44.12	47.29	44.86	45.4233	45.5267	-0.0292086	0.755014	-2.00423
855874	'ALG5'	27.37	25.28	22.71	24.95	22.62	26.58	24.7167	25.12	-0.0500861	0.696905	-3.41213
854163	'ALG6'	72.72	74.3	70.56	90.53	79.66	77.87	82.6867	72.5267	0.161226	0.0491682	11.8237
852545	'ALG7'	52.69	56.46	50.15	65.17	57.95	61.93	61.6833	53.1	0.188272	0.0328598	13.9398
854233	'ALG8'	34.26	33.09	30.62	41.22	30.66	29.05	33.6433	32.6567	0.0141184	0.906308	0.983414
855502	'ALG9'	44.26	40.87	38.94	46.38	41.15	44.71	44.08	41.3567	0.0640933	0.474628	4.54277
852863	'ALK1'	39.49	35.85	38.82	44.6	37.19	43.94	41.91	38.0533	0.109978	0.215522	7.92115
852274	'ALK2'	22.24	24.99	24.15	24.03	21.66	26.85	24.18	23.7933	-0.00604864	0.954085	-0.418382
854888	'ALO1'	90.51	89.02	88.95	89.04	75.44	72.97	79.15	89.4933	-0.205299	0.0168899	-13.2641
855451	'ALP1'	1.32	1.79	1.18	0.94	0.96	0.97	0.956667	1.43	-0.604853	0.111306	-34.2462
853990	'ALR1'	27.3	26.46	28.92	59.07	54.17	58.27	57.17	27.56	1.02401	9.41e-38	103.357
850494	'ALR2'	8.5	8.09	8.04	7.93	7.24	8.17	7.78	8.21	-0.106527	0.407151	-7.11784
850778	'ALT1'	100.08	93.78	92.59	109.67	108.61	105.39	107.89	95.4833	0.149231	0.0394152	10.8978
851690	'ALT2'	32.43	34.69	28.68	32.1	35.14	32.89	33.3767	31.9333	0.0378367	0.720586	2.65734
853891	'ALY1'	32.13	29.02	29.52	31.21	28.98	31.12	30.4367	30.2233	-0.0179399	0.829643	-1.2358
853361	'ALY2'	31.61	31.12	31.5	33.15	32.48	30.17	31.9333	31.41	-0.00362321	0.964488	-0.250827
853140	'AMA1'	2.54	2.4	4.27	2.97	3.15	2.52	2.88	3.07	-0.120515	0.654285	-8.01408
854973	'AMD1'	45.05	46.77	45.78	48.44	48.85	45.1	47.4633	45.8667	0.0220737	0.783211	1.5418
851829	'AMD2'	10.52	9.26	9.09	12.72	12.62	12.74	12.6933	9.62333	0.372954	0.00684695	29.5002
852512	'AME1'	22.12	18.23	22.64	23.35	20.36	22	21.9033	20.9967	0.0338566	0.809022	2.37452
854560	'AMF1'	2.05	2.56	2.41	2.93	2.35	2.12	2.46667	2.34	0.0455809	0.873601	3.20987
852455	'AMN1'	143.21	143.18	141.6	157.66	142.69	133.14	144.497	142.663	-0.00910391	0.90641	-0.629048
852721	'AMS1'	7.87	7.53	8.47	10.49	23.57	19.61	17.89	7.95667	1.14692	0.00124352	121.44
853506	'ANB1'	25	25.48	21.91	26.08	27.48	33.53	29.03	24.13	0.245277	0.17929	18.532
856675	'ANP1'	126.16	127	122.08	122.82	125.49	125.52	124.61	125.08	-0.0322659	0.645961	-2.21168
853819	'ANR2'	23.29	22.13	19.14	24.46	29	24.31	25.9233	21.52	0.243892	0.0459777	18.4183
856527	'ANS1'	0	0	0	0	0.19	0.55	0.246667	0	2.82808	0.286516	610.127
856246	'ANT1'	67.8	59.37	64.66	72.78	61.55	67.89	67.4067	63.9433	0.0486723	0.613505	3.43126
855022	'ANY1'	28.28	25.28	27.23	32.85	23.31	30.9	29.02	26.93	0.0779807	0.540841	5.55396
856310	'AOS1'	97.66	98.07	90.91	88.89	85.45	96.69	90.3433	95.5467	-0.107602	0.197588	-7.18705
850307	'APA1'	1281.34	1175.68	1182.74	1121.16	1152.9	1176.49	1150.18	1213.25	-0.102674	0.115226	-6.86947
852143	'APA2'	71.84	71.17	78.1	70.6	74.75	75.72	73.69	73.7033	-0.0263159	0.773859	-1.80754
855549	'APC1'	5.73	5.44	6.46	5.65	5.7	5.56	5.63667	5.87667	-0.0890169	0.442297	-5.98368
851554	'APC11'	49.91	50.36	41.81	40.62	43.39	58.51	47.5067	47.36	-0.0173093	0.912169	-1.19262
850818	'APC2'	13.47	14.02	12.99	14.91	14.18	13.01	14.0333	13.4933	0.0286844	0.793408	2.00815
851696	'APC4'	9.87	8.64	9.99	10.7	8.06	8.92	9.22667	9.5	-0.0717332	0.624203	-4.85058
854423	'APC5'	22.03	19.01	18.9	18.99	14.92	15.75	16.5533	19.98	-0.300244	0.0105198	-18.7885
850792	'APC9'	39.38	32.63	36.58	31.02	34.04	35.59	33.55	36.1967	-0.134493	0.293286	-8.90101
852448	'APD1'	504.14	489.12	427.46	497.4	444.03	464.64	468.69	473.573	-0.0413141	0.586016	-2.82306
853758	'APE1'	208.07	209.49	201.59	226.3	209.4	186	207.233	206.383	-0.0210313	0.794132	-1.44721
853699	'APE2'	79.79	80.68	85.39	86.95	77.03	81.92	81.9667	81.9533	-0.0289063	0.687068	-1.98369
852589	'APE3'	1288.47	1379.98	1364.85	1329.32	1220.1	1172.4	1240.61	1344.43	-0.143687	0.037841	-9.4797
856513	'APE4'	68.1	77.11	71.43	74.71	70.3	73.33	72.78	72.2133	-0.0165433	0.840402	-1.14014
852137	'API2'											0
855647	'APJ1'	144.18	147.02	143	124.86	124.35	120.58	123.263	144.733	-0.25869	0.000185	-16.4153
853461	'APL1'	66.19	65.19	68.09	75.4	65.18	69.61	70.0633	66.49	0.0466836	0.543238	3.28879
853723	'APL2'	44.72	44.43	43.48	45.64	44.04	47.16	45.6133	44.21	0.0169185	0.827453	1.1796
852243	'APL3'	25.08	24.68	28.23	24.61	25.5	24.14	24.75	25.9967	-0.0985364	0.279747	-6.602
856141	'APL4'	56.19	51.9	53.52	57.94	53.08	56.16	55.7267	53.87	0.0204447	0.783459	1.42721
855906	'APL5'	62.34	57.95	59.44	62.22	56.28	55.71	58.07	59.91	-0.0732019	0.332667	-4.94739
853177	'APL6'	73.88	76.83	74.58	77.12	71.24	72.16	73.5067	75.0967	-0.0591611	0.404916	-4.01779
855869	'APM1'	79.76	82.26	75.83	83.77	69.59	79.35	77.57	79.2833	-0.0602472	0.475505	-4.09003
856367	'APM2'	57.23	61.93	59.42	53.72	55.21	57.03	55.32	59.5267	-0.13319	0.0990043	-8.81868
852591	'APM3'	34.89	35.02	34.33	31.05	28.99	29.9	29.98	34.7467	-0.240301	0.0121358	-15.3432
854092	'APM4'	44.08	41.71	43.97	45.56	40.09	47.22	44.29	43.2533	0.00583106	0.949538	0.404996
853746	'APN1'	46.77	41	42.19	43.8	43.16	55.3	47.42	43.32	0.10327	0.362275	7.42058
852262	'APN2'	28.15	28.31	26.04	29.05	27.04	26.07	27.3867	27.5	-0.0332833	0.744763	-2.28061
855630	'APP1'	81	78.01	79.67	88.66	94.92	92.27	91.95	79.56	0.18211	0.0162199	13.4542
854771	'APQ12'	82.61	79.71	70.44	89.61	81.29	74.7	81.8667	77.5867	0.0564315	0.653347	3.98904
850868	'APS1'	31.57	26.46	22.66	29.78	29.42	34.76	31.32	26.8967	0.198615	0.270595	14.7596
853521	'APS2'	99.57	80.47	84.53	78.7	92.67	88.85	86.74	88.19	-0.0443224	0.725356	-3.02549
853429	'APS3'	71.11	70.75	62.22	75.11	65.9	72.69	71.2333	68.0267	0.0420867	0.702077	2.96019
854986	'APT1'	131.34	144.92	136.23	131.05	130.03	119.73	126.937	137.497	-0.138854	0.134455	-9.17598
852051	'APT2'	19.71	15.98	16.41	19.32	20.21	19.38	19.6367	17.3667	0.154609	0.422477	11.312
855660	'AQR1'	4.03	7.66	7.61	16.83	13.98	15.25	15.3533	6.43333	1.22346	6.13e-11	133.506
856322	'AQY1'	4.09	3.59	4.54	3.85	3.61	2.86	3.44	4.07333	-0.270407	0.374193	-17.0914
850674	'AQY2'	0.2	0.41	2.41	2.67	3.23	4.21	3.37	1.00667	1.71021	0.0188452	227.208
850490	'AQY3'	30.94	29.15	30.79	30.04	28.69	25.69	28.14	30.2933	-0.13347	0.172478	-8.83641
852446	'ARA1'	752.06	770.92	719.38	784.98	767.85	759.62	770.817	747.453	0.0182546	0.769937	1.27335
855057	'ARA2'	26.28	25.5	28.92	27.41	24.13	28.53	26.69	26.9	-0.0390846	0.753309	-2.67277
856758	'ARB1'	198.49	209.56	199.64	182.47	185.64	179.14	182.417	202.563	-0.178222	0.00848391	-11.6208
852773	'ARC1'	763.3	838.15	777.32	709.12	727.55	686.65	707.773	792.923	-0.189912	0.00604251	-12.3341
854748	'ARC15'	288.01	240.97	269.26	270.49	263.95	294.32	276.253	266.08	0.0311408	0.732551	2.18198
851085	'ARC18'	471.23	451.35	422.81	414.29	383.81	443.77	413.957	448.463	-0.139293	0.0690003	-9.20357
853856	'ARC19'	243.11	226.49	257.29	255.95	211.69	237.7	235.113	242.297	-0.0688663	0.448389	-4.66131
855771	'ARC35'	294.36	287.95	269.64	285.5	268.73	261.77	272	283.983	-0.0884289	0.210224	-5.94535
852536	'ARC40'	205.38	198.99	192.85	198.39	185.17	198.93	194.163	199.073	-0.0630968	0.354165	-4.27928
856404	'ARD1'	91.54	96.37	100.67	86.96	86.67	98.64	90.7567	96.1933	-0.109723	0.254216	-7.32342
850415	'ARE1'	52.07	57.7	56.53	60.17	61.89	59.02	60.36	55.4333	0.0955554	0.251941	6.84766
855753	'ARE2'	70.95	69.27	69.04	76.84	81.27	77.84	78.65	69.7533	0.146407	0.0528063	10.681
851335	'ARF1'	150.03	151.07	145.62	139.89	136.58	161.26	145.91	148.907	-0.0531537	0.56725	-3.61729
851418	'ARF2'	161.16	144.02	160.15	173.11	167.91	195.33	178.783	155.11	0.18054	0.0544194	13.3308
854261	'ARF3'	54.08	64.13	49.47	52.13	46.03	51.17	49.7767	55.8933	-0.190852	0.145394	-12.3912
854096	'ARG1'	31.34	39.07	54.34	807.78	584.35	655.08	682.403	41.5833	4.0051	8.91e-50	1505.67
853374	'ARG2'	14.06	13.51	11.9	20.75	18.47	16.35	18.5233	13.1567	0.465993	0.000326	38.1268
853357	'ARG3'	6.3	6.53	10.34	278.55	117.35	175.25	190.383	7.72333	4.5878	1.81e-27	2304.72
856411	'ARG4'	92.88	99.13	96.3	231.42	165.87	184.24	193.843	96.1033	0.982321	5.32e-23	97.5641
856800	'ARG5,6'	17.39	17.29	18.71	149.79	85.85	110.56	115.4	17.7967	2.66381	1.94e-33	533.703
855084	'ARG7'	33.67	31.45	33.42	95.42	86.74	84.84	89	32.8467	1.41087	7.78e-56	165.897
854025	'ARG8'	13.72	16.06	15.03	157.28	83.7	122.52	121.167	14.9367	2.98717	1.68e-30	692.919
855059	'ARG80'	34.5	30	34.71	42.88	57.85	41.62	47.45	33.07	0.500123	0.00219431	41.4335
854874	'ARG81'	21.5	20.24	20.8	22.45	20.98	22.61	22.0133	20.8467	0.0502078	0.576888	3.5414
851753	'ARG82'	16.58	12.78	12.56	18.33	14.62	19.51	17.4867	13.9733	0.295539	0.0687108	22.7343
851982	'ARH1'	37.58	34.59	39.12	41.33	35.73	38.51	38.5233	37.0967	0.0262035	0.787752	1.83288
852720	'ARI1'	216.32	209.04	191.28	196.73	235.83	243.44	225.333	205.547	0.107832	0.240219	7.76079
855711	'ARK1'	49.98	46.75	46.76	55.27	47.25	48.53	50.35	47.83	0.0457094	0.59441	3.21906
852462	'ARL1'	61.44	60.42	62.73	62.53	65.19	70.59	66.1033	61.53	0.0797952	0.488131	5.6868
856056	'ARL3'	33.25	38.89	33	33.55	29.96	36.08	33.1967	35.0467	-0.103119	0.475167	-6.89819
856345	'ARN1'	13.22	12.82	14.21	16.71	15.47	17.68	16.62	13.4167	0.280463	0.0168252	21.4584
856338	'ARN2'	21.83	23.96	23.44	25.44	29.13	25.29	26.62	23.0767	0.179605	0.0953482	13.2573
851705	'ARO1'	40.77	43.86	40.86	63.76	59.48	50.26	57.8333	41.83	0.4395	1.32e-06	35.6134
851987	'ARO10'	12.32	13.06	11.26	27.41	10.16	14.35	17.3067	12.2133	0.467657	0.2549	38.2862
852729	'ARO2'	421.41	462.7	431.13	461.31	476.97	489.15	475.81	438.413	0.0916889	0.184493	6.5617
851605	'ARO3'	180.64	199.18	176.54	301.68	281.88	273.12	285.56	185.453	0.596045	4.61e-15	51.1567
852551	'ARO4'	201.21	205.35	203.45	268.06	280.67	264.73	271.153	203.337	0.389377	3.62e-08	30.9828
856173	'ARO7'	119.48	107.49	101.38	117.54	96.98	123.69	112.737	109.45	0.0159103	0.874148	1.10892
852672	'ARO8'	252.61	271.23	255.77	363.8	318.11	314.75	332.22	259.87	0.326351	1.09e-05	25.3838
852031	'ARO80'	14.09	12.04	14.65	13.85	12.72	14.62	13.73	13.5933	-0.0142578	0.897744	-0.983408
856539	'ARO9'	34.56	26.95	34.68	48.84	18.67	23.8	30.4367	32.0633	-0.109736	0.79536	-7.32426
856530	'ARP1'	11.05	9.84	10.34	10.05	8.28	10.66	9.66333	10.41	-0.135483	0.432114	-8.96352
851683	'ARP10'	1.39	1.72	1.55	2.23	0.82	1.92	1.65667	1.55333	0.0578406	0.907392	4.09066
851532	'ARP2'	196.99	197.17	188.34	203.53	182.45	184.94	190.307	194.167	-0.0562079	0.430396	-3.82111
853528	'ARP3'	226.1	224.14	222.98	222.21	219.8	216.94	219.65	224.407	-0.0577356	0.374541	-3.92291
853364	'ARP4'	65.47	65.45	66.59	65.54	66.09	73	68.21	65.8367	0.0235697	0.773662	1.64715
855665	'ARP5'	67.53	68.73	66.34	63.52	66.77	63.49	64.5933	67.5333	-0.0911198	0.225683	-6.12062
850774	'ARP6'	38.76	37.14	35.75	39.35	37.06	38.49	38.3	37.2167	0.0143241	0.880323	0.997816
856146	'ARP7'	72.97	74.54	73.23	71.09	74.63	80.73	75.4833	73.58	0.00978358	0.905411	0.680451
854309	'ARP8'	40.39	41.46	39.87	39.8	38.01	39.01	38.94	40.5733	-0.0873886	0.252196	-5.87751
855049	'ARP9'	59.65	58.51	48.94	51.41	45.1	46.71	47.74	55.7	-0.249905	0.0109309	-15.9048
856329	'ARR1'	89.32	96.13	88.37	86.81	77.6	86.32	83.5767	91.2733	-0.153977	0.0798422	-10.123
856330	'ARR2'	1.23	0.49	0.96	1.98	1.7	2.41	2.03	0.893333	1.15917	0.161612	123.328
856331	'ARR3'	2.18	2.07	2.46	2.5	1.53	2.27	2.1	2.23667	-0.119588	0.727175	-7.95495
851108	'ART10'	38.47	31.34	34.37	32.56	28.83	32.61	31.3333	34.7267	-0.176189	0.0901709	-11.4962
852960	'ART5'	51.07	48.56	48.84	50.15	54.35	44	49.5	49.49	-0.025266	0.795233	-1.73606
850943	'ARV1'	18.57	17.32	17.63	23.59	17.17	22.07	20.9433	17.84	0.20274	0.173142	15.0882
851678	'ARX1'	15.18	17.01	19.91	16.53	16.22	16.52	16.4233	17.3667	-0.108529	0.387052	-7.24667
856200	'ASA1'	20.18	18.83	17.68	21.97	20.29	27.62	23.2933	18.8967	0.273664	0.0390534	20.8874
855143	'ASC1'	1519.7	1603.03	1534.68	1410.12	1492.01	1370.49	1424.21	1552.47	-0.149604	0.0285095	-9.85021
854223	'ASE1'	12.32	12.39	14.2	10.92	12.77	13	12.23	12.97	-0.1122	0.349285	-7.4824
853327	'ASF1'	111.11	107.16	84.42	103.12	114.95	121.37	113.147	100.897	0.141337	0.190578	10.2927
851330	'ASF2'	117.63	109.42	111.62	108.11	120.66	112.71	113.827	112.89	-0.0139049	0.861176	-0.959184
854676	'ASG1'	30.43	31.03	30.55	32.33	29.24	29.7	30.4233	30.67	-0.040207	0.621452	-2.74846
853269	'ASG7'	0.27	0	0.65	39.15	21.61	25.01	28.59	0.306667	6.51139	2.58e-28	9022.73
853650	'ASH1'	119.44	109.53	129.26	124.9	126.91	120.49	124.1	119.41	0.0285652	0.724516	1.99972
855147	'ASI1'	52.73	52.75	54.88	65.84	55.41	54.69	58.6467	53.4533	0.10511	0.235946	7.55765
855563	'ASI2'	56.47	49.47	49.67	60.21	47.02	50.54	52.59	51.87	-0.00731789	0.948423	-0.505953
855724	'ASI3'	18.28	17.4	16.79	21.95	18.78	16.89	19.2067	17.49	0.10715	0.359618	7.70986
853814	'ASK1'	114.84	123.66	105.42	125.57	142.31	150.47	139.45	114.64	0.257865	0.00663065	19.5708
852989	'ASK10'	91.65	94.28	94.17	103.03	91.75	89.35	94.71	93.3667	-0.00803294	0.912484	-0.555254
851470	'ASM4'	108.41	96	89.79	100.35	101	101.32	100.89	98.0667	0.0144658	0.860982	1.00773
856268	'ASN1'	527.67	578.66	524.23	889.08	804.31	852.76	848.717	543.52	0.614651	5.19e-20	53.1187
853025	'ASN2'	459.62	483.69	457.11	467.12	414.48	415.34	432.313	466.807	-0.138838	0.0430373	-9.17495
851920	'ASP1'	160.12	165.58	161	155.64	139.59	153.32	149.517	162.233	-0.145429	0.043206	-9.58897
850850	'ASP3-1'											0
856208	'ASR1'	37.5	33.18	34.59	35.12	34.76	40.42	36.7667	35.09	0.0414288	0.728666	2.91326
852209	'AST1'	36.33	36.23	36.11	44.76	40.09	44.38	43.0767	36.2233	0.222065	0.0192027	16.6402
856838	'AST2'	35.42	37.73	34.12	42.72	35.93	38.81	39.1533	35.7567	0.10266	0.311892	7.37511
851765	'ATC1'	51.11	48.94	44.93	46.26	57.13	58.07	53.82	48.3267	0.13145	0.260326	9.53938
852867	'ATE1'	18.31	21.6	20.01	18.75	18.25	20.83	19.2767	19.9733	-0.0798333	0.505436	-5.3833
854559	'ATF1'	39.6	39.97	41.33	45.24	38.72	38.16	40.7067	40.3	-0.0137724	0.885283	-0.950085
853088	'ATF2'	6.18	7.96	7.71	8.52	15.23	13.37	12.3733	7.28333	0.740601	0.000187	67.0872
852695	'ATG1'	19.81	19.32	21.31	18.73	17.65	18.17	18.1833	20.1467	-0.176231	0.0628074	-11.4988
850684	'ATG10'	12.15	9.04	8.13	4.6	10.94	13.32	9.62	9.77333	-0.0399067	0.905992	-2.72822
856162	'ATG11'	5.81	6.07	5.73	6.33	6.58	6.99	6.63333	5.87	0.14778	0.239127	10.7864
852518	'ATG12'	29.95	27.09	23.86	26.85	25.12	31.72	27.8967	26.9667	0.0254333	0.878103	1.77853
856315	'ATG13'	90.9	88.98	85.71	92.23	89.44	91.54	91.07	88.53	0.0131187	0.84756	0.913469
852425	'ATG14'	22.76	19.87	17.34	21.3	20.13	20.42	20.6167	19.99	0.018752	0.89309	1.30828
850432	'ATG15'	26.41	29.74	29.36	29.38	33.59	30.28	31.0833	28.5033	0.0989552	0.358229	7.09976
855194	'ATG16'	13.99	10.24	8.15	14.67	11.2	13.13	13	10.7933	0.246543	0.375977	18.6361
851142	'ATG17'	21.08	19.43	18.24	21.73	21.92	23.87	22.5067	19.5833	0.174304	0.153987	12.842
850577	'ATG18'	59.23	59.65	60.87	59.48	59.57	62.78	60.61	59.9167	-0.0107971	0.893519	-0.745603
854072	'ATG19'	130	134.11	124.28	132.52	129.49	125.17	129.06	129.463	-0.0310891	0.675177	-2.13188
855479	'ATG2'	13.41	13.15	14.22	13.26	13.67	12.33	13.0867	13.5933	-0.0822034	0.376772	-5.53862
851445	'ATG20'	50.76	50.39	47.43	52	51.3	52.19	51.83	49.5267	0.0381083	0.629198	2.67666
856004	'ATG21'	50.36	45.86	43.05	44.11	40.04	47.01	43.72	46.4233	-0.114328	0.230369	-7.61874
850319	'ATG22'	13.15	14.01	13.75	19.99	15.86	16.87	17.5733	13.6367	0.336366	0.00885589	26.2572
851151	'ATG23'	13.82	15.27	11.18	14.72	16.13	19.37	16.74	13.4233	0.291588	0.0574112	22.3987
850886	'ATG26'	26.33	25.27	26.52	24.98	24.55	24.2	24.5767	26.04	-0.111299	0.162795	-7.42457
853261	'ATG27'	141.38	138.72	139.42	137.16	143.12	154.6	144.96	139.84	0.0264476	0.745468	1.85011
855937	'ATG29'	35.99	34.37	29.69	35.9	26.11	27.89	29.9667	33.35	-0.180291	0.238962	-11.7475
855741	'ATG3'	43.92	48.09	41.64	40.86	38.29	37.83	38.9933	44.55	-0.218587	0.043934	-14.0593
851585	'ATG31'	35.25	31.17	25.91	33.54	29.63	37.24	33.47	30.7767	0.0970774	0.535707	6.96045
854660	'ATG32'	12.47	11.45	11.84	13.7	13.68	11.97	13.1167	11.92	0.11154	0.412069	8.03808
851070	'ATG33'	207.46	184.27	196.83	204	193.97	169.54	189.17	196.187	-0.0766092	0.410531	-5.17162
854071	'ATG34'	27.39	24.51	25.1	31.32	28.26	21.78	27.12	25.6667	0.0533563	0.692607	3.76762
853254	'ATG36'	22.31	18.88	21.41	23.04	25.21	25.98	24.7433	20.8667	0.220824	0.116331	16.5399
850908	'ATG38'	13.67	14.98	18.83	18.48	14.41	16.21	16.3667	15.8267	0.0202851	0.916323	1.41599
851021	'ATG39'	10.69	9.58	9.25	10.8	14.56	10.37	11.91	9.84	0.252849	0.160888	19.1557
855498	'ATG4'	19.02	19.3	18.48	20.82	15.42	17.48	17.9067	18.9333	-0.109915	0.388888	-7.33577
854323	'ATG40'	30.47	30.1	31.08	35.96	40.37	31.28	35.87	30.55	0.207918	0.126377	15.502
855825	'ATG41'	340.14	363.13	390.74	338.49	321.27	336.98	332.247	364.67	-0.156869	0.0644585	-10.303
855954	'ATG5'	17.33	18.72	17.46	21.17	18.2	21.67	20.3467	17.8367	0.16224	0.270476	11.9023
856576	'ATG7'	26.89	25.17	24.3	28.72	21.94	22.46	24.3733	25.4533	-0.0916166	0.417535	-6.15295
852200	'ATG8'	153.04	124.06	142.07	126.69	124	151.41	134.033	139.723	-0.0803209	0.51739	-5.41528
851406	'ATG9'	17.67	17.88	16.97	16.8	15.67	14.3	15.59	17.5067	-0.195251	0.0504687	-12.6579
856137	'ATH1'	24.29	22.67	21.8	25.29	22.6	21.39	23.0933	22.92	-0.0170708	0.850814	-1.17629
855347	'ATM1'	28.71	29.59	31.1	29.94	30.36	31.95	30.75	29.8	0.0172984	0.848218	1.20625
855736	'ATO2'	38.51	24.86	29.73	27.64	23.4	29.26	26.7667	31.0333	-0.239717	0.125188	-15.3088
851992	'ATO3'	86.68	101.92	87.44	92.22	66.43	70.94	76.53	92.0133	-0.293904	0.0116128	-18.4308
852177	'ATP1'	426.86	466.15	492.57	453.84	388.86	375.37	406.023	461.86	-0.214437	0.010512	-13.8118
851109	'ATP10'	22	21.28	23.95	23.53	17.84	21.7	21.0233	22.41	-0.120296	0.420432	-8.00012
855401	'ATP11'	123.29	135.19	125.15	121.93	99.74	108.33	110	127.877	-0.244995	0.00529302	-15.6181
853259	'ATP12'	46.54	42.61	44.02	46.45	32.46	36.72	38.5433	44.39	-0.232533	0.060395	-14.8861
851002	'ATP14'	223.49	222.73	247.72	199.39	184.77	232.94	205.7	231.313	-0.191191	0.0716953	-12.4117
855857	'ATP15'	260.7	252.02	252.97	331.48	219.86	239.01	263.45	255.23	0.0339952	0.820054	2.38435
851560	'ATP16'	161.62	163.99	189.51	150.42	135.67	151.36	145.817	171.707	-0.260496	0.00922027	-16.5199
851983	'ATP17'	68.28	59.54	65.35	46.7	44.56	46.96	46.0733	64.39	-0.501445	0.00309412	-29.3601
854893	'ATP18'	27.54	14.33	18.44	23.13	14.71	29.78	22.54	20.1033	0.157473	0.72175	11.5332
854077	'ATP19'	90.88	91.28	89.35	61.93	48.79	55.06	55.26	90.5033	-0.722879	0.000369	-39.4113
853585	'ATP2'	780.61	857.14	914.99	789.3	727.67	699.14	738.703	850.913	-0.231954	0.0029157	-14.8519
856131	'ATP20'	103.75	97.98	121.56	108.67	81.02	95.54	95.0767	107.763	-0.204386	0.144956	-13.2092
851952	'ATP22'	19.14	18.08	17.46	22.42	19.13	17.69	19.7467	18.2267	0.0878355	0.438969	6.27745
855754	'ATP23'	35.11	33.46	29.8	34.78	27.99	31.63	31.4667	32.79	-0.0859538	0.506828	-5.78386
855123	'ATP25'	38.36	39.74	38.07	42.66	37.65	38.32	39.5433	38.7233	0.00183599	0.983335	0.127342
852327	'ATP3'	268.81	267.47	283.6	255.8	214.84	219.8	230.147	273.293	-0.275383	0.000544	-17.3769
856027	'ATP4'	118.14	122.15	124.22	112.61	106.98	118.86	112.817	121.503	-0.132963	0.118455	-8.80435
851892	'ATP5'	148.71	158.72	168.97	160.46	112.37	121.86	131.563	158.8	-0.299312	0.00870256	-18.736
853853	'ATP7'	401.51	406.91	466.77	392.86	355.08	387.21	378.383	425.063	-0.193067	0.0220069	-12.5256
854924	'ATR1'	8.85	8.24	7.69	12.94	10.84	9.21	10.9967	8.26	0.384634	0.0170871	30.5528
851213	'ATS1'	38.49	40.32	38.19	41.16	42.44	45.26	42.9533	39	0.113088	0.277301	8.15409
855462	'ATX1'	10.44	14.45	8.87	18.54	20.17	21.3	20.0033	11.2533	0.827402	0.0385349	77.4487
854246	'ATX2'	18.12	18.96	16.43	19.54	16.37	18.79	18.2333	17.8367	0.00446697	0.975825	0.310106
850537	'AUA1'	0	0	0	0	0	0.39	0.13	0	0.940239	0.817762	91.8846
853866	'AUR1'	69.86	75.94	69.14	81.04	67.98	65.27	71.43	71.6467	-0.0320911	0.739607	-2.19983
854175	'AUS1'	2.49	2.37	2.5	2.63	3.34	3.13	3.03333	2.45333	0.280561	0.100298	21.4667
850805	'AVL9'	52.07	54.39	48.3	51.04	52.31	51.19	51.5133	51.5867	-0.0294035	0.715014	-2.01746
854076	'AVO1'	10.31	10.29	9.98	11.59	10.13	10.77	10.83	10.1933	0.0581965	0.575142	4.11634
855090	'AVO2'	25.05	25.97	22.75	26.3	26.72	23.72	25.58	24.59	0.0309423	0.791094	2.16792
853457	'AVT1'	65.49	65.25	64.21	73.11	70.67	68.24	70.6733	64.9833	0.0938069	0.2168	6.71825
856645	'AVT2'	6.75	5.58	5.15	6.78	5.62	5.5	5.96667	5.82667	0.00763051	0.969493	0.530308
853710	'AVT3'	67.1	69.19	67.95	77.27	69.13	69.42	71.94	68.08	0.0512084	0.501	3.61325
855622	'AVT4'	23.95	21.87	22.06	26.24	23.85	24.45	24.8467	22.6267	0.107056	0.262397	7.70284
852189	'AVT5'	32.17	29.05	33.17	39.18	31.06	33.1	34.4467	31.4633	0.102014	0.356501	7.32705
856855	'AVT6'	78.96	78.64	77.62	97.65	84.44	88.5	90.1967	78.4067	0.174135	0.0296472	12.8288
854721	'AVT7'	71.37	72.83	75.37	73.24	65.89	63.22	67.45	73.19	-0.145542	0.0863838	-9.596
856240	'AXL1'	27	24.66	26.08	37.12	34.53	34.62	35.4233	25.9133	0.422683	7.93e-08	34.0418
854666	'AXL2'	26.6	28.92	26.8	33.01	30.15	29.59	30.9167	27.44	0.14364	0.107933	10.4689
854682	'AYR1'	172.01	170.66	159.52	161.2	155.04	151.31	155.85	167.397	-0.128831	0.0882543	-8.54276
850663	'AYT1'	11.96	14.02	11.99	13.75	16.13	16.68	15.52	12.6567	0.267835	0.0610889	20.4
854280	'AZF1'	13.68	13.02	15.13	14.11	12.24	11.79	12.7133	13.9433	-0.161305	0.156815	-10.5784
853139	'AZR1'	0.36	0.23	0.16	0.04	0.08	0.04	0.0533333	0.25	-2.2671	0.0452284	-79.2253
854302	'BAG7'	17.43	21.77	17.48	31.94	34.35	35.06	33.7833	18.8933	0.811998	5.65e-11	75.5641
852360	'BAP2'	271.97	286.98	273.68	211.64	176.99	171.28	186.637	277.543	-0.600971	1.93e-13	-34.069
851616	'BAP3'	100.22	116.31	106.45	135.97	136.14	132.94	135.017	107.66	0.299128	0.000126	23.04
854797	'BAR1'	2.12	2.27	3.29	42.14	33.69	37.72	37.85	2.56	3.8588	1.02e-132	1350.83
853974	'BAS1'	16.88	18.69	19.24	22.06	25.9	26.49	24.8167	18.27	0.414511	0.000123	33.2847
856615	'BAT1'	902.15	861.56	837.28	379.58	426.5	402.78	402.953	866.997	-1.13061	4.86e-54	-54.3277
853613	'BAT2'	202.63	207.48	197.79	242.4	247.33	232.43	240.72	202.633	0.222538	0.00167268	16.6784
853433	'BBC1'	304.34	290.67	319.87	296.65	303.73	297.08	299.153	304.96	-0.0554213	0.404011	-3.76866
855820	'BBP1'	21.32	22.45	22.31	23.27	18.84	18.6	20.2367	22.0267	-0.150131	0.251321	-9.88315
856436	'BCD1'	21.79	30.13	26.89	23.99	31.27	29.96	28.4067	26.27	0.0875681	0.546999	6.25775
855277	'BCH1'	78.81	73.98	77.65	83.87	71.03	73.03	75.9767	76.8133	-0.0444667	0.57662	-3.03518
853898	'BCH2'	19.36	17.43	22.29	20.37	15.43	16.81	17.5367	19.6933	-0.197224	0.108279	-12.7773
853350	'BCK1'	17.58	17.69	18.8	18.7	16.16	20.32	18.3933	18.0233	-0.00102354	0.991196	-0.070921
856914	'BCK2'	47.54	51.67	51.28	51.69	54.65	54.07	53.47	50.1633	0.0644944	0.417166	4.57184
851963	'BCP1'	41.32	48.69	41.25	46.01	48.81	47.28	47.3667	43.7533	0.0892868	0.429582	6.38441
851981	'BCS1'	46.46	41.44	41.98	46.52	39.91	42.38	42.9367	43.2933	-0.0394952	0.68107	-2.70047
854778	'BCY1'	316.04	304.88	294.71	297.08	298.29	272.83	289.4	305.21	-0.102731	0.151145	-6.87317
851115	'BDF1'	134.04	150.76	153.38	142.93	152.08	143.5	146.17	146.06	-0.0260629	0.743014	-1.79032
851488	'BDF2'	228.89	243.31	250.49	270.38	260.21	290.03	273.54	240.897	0.154805	0.0264872	11.3271
851239	'BDH1'	271.15	282.12	310.8	301.21	361.11	256.84	306.387	288.023	0.0652383	0.551008	4.62578
851238	'BDH2'	91.59	63.91	62.14	48.77	76.22	50.47	58.4867	72.5467	-0.330626	0.271628	-20.4809
855689	'BDP1'	90.8	84.49	79.69	84.29	88.77	93.58	88.88	84.9933	0.0376779	0.639479	2.64603
854000	'BDS1'	9.51	10.15	11.13	23.07	24.09	27.69	24.95	10.2633	1.25311	2.39e-25	138.354
852499	'BEM1'	39.81	32.22	36.6	38.09	39.16	39.26	38.8367	36.21	0.0743676	0.453039	5.28994
856899	'BEM2'	28.45	27.72	28.43	30.52	25.08	26.21	27.27	28.2	-0.0781162	0.331662	-5.27062
855988	'BEM3'	42.46	38.25	41.58	42.72	39.59	38.9	40.4033	40.7633	-0.0410924	0.601294	-2.80813
855942	'BEM4'	18.6	16.53	14.67	17.19	15.28	16.55	16.34	16.6	-0.0505398	0.672184	-3.4425
851130	'BER1'	79.72	69.28	59.65	77.98	71.27	72.28	73.8433	69.55	0.0612922	0.573748	4.33999
854813	'BET1'	63.73	59.94	60.08	60.97	59.22	66.96	62.3833	61.25	0.00462685	0.971777	0.321223
856306	'BET2'	33.78	33.37	31.1	36.41	28.56	36.88	33.95	32.75	0.0237118	0.845341	1.65715
853942	'BET3'	95.91	92.16	82.24	93.58	94.79	110.38	99.5833	90.1033	0.120889	0.255879	8.74045
853421	'BET4'	77.33	75.77	66.2	71.61	63.7	73.41	69.5733	73.1	-0.0981953	0.301902	-6.57991
854898	'BET5'	49	54.19	44.95	41.31	41.28	51.42	44.67	49.38	-0.166597	0.25605	-10.9058
853513	'BFA1'	7.77	6.09	6.9	8.03	6.89	7.06	7.32667	6.92	0.0545291	0.745006	3.85201
854373	'BFR1'	348.87	369.96	331.6	316.75	361.2	361.75	346.567	350.143	-0.0407262	0.607873	-2.78345
851893	'BFR2'	18.59	25.13	28.04	20.16	24.56	22.89	22.5367	23.92	-0.112802	0.431307	-7.52095
853199	'BGL2'	714.76	725.16	743.72	695.81	706.46	683.4	695.223	727.88	-0.092077	0.152448	-6.18288
856501	'BIG1'	19.62	18.3	15.44	26.95	21.04	22.63	23.54	17.7867	0.376914	0.0095488	29.8561
850328	'BIK1'	72.37	83.92	70.36	72.16	82.5	80.96	78.54	75.55	0.0301468	0.754777	2.1116
854481	'BIL1'	26.87	40.23	26.47	29.91	24.44	40.26	31.5367	31.19	0.0120463	0.967261	0.838479
856736	'BIM1'	99.73	105.08	88.34	118.09	99.31	116.44	111.28	97.7167	0.159829	0.0810645	11.7155
853203	'BIO2'	34.11	33.29	28.58	28.51	28.97	29.1	28.86	31.9933	-0.174484	0.125484	-11.3916
855795	'BIO3'	4.28	2.87	3.67	4.24	4.61	3.52	4.12333	3.60667	0.16985	0.492293	12.4942
855794	'BIO4'	8.57	7.3	8	8.38	11.37	10.03	9.92667	7.95667	0.296824	0.209374	22.8437
855793	'BIO5'	0.48	0.42	0.34	0.09	0.43	0.13	0.216667	0.413333	-0.965571	0.215836	-48.7924
853551	'BIR1'	14.84	14.17	13.78	12.69	13.35	15.15	13.73	14.2633	-0.0829565	0.437568	-5.58791
852573	'BIT2'	16.26	14.07	13.2	18.32	16.74	17.68	17.58	14.51	0.249806	0.0439618	18.9048
853388	'BIT61'	9.92	11.53	10.94	14.09	10.82	13.65	12.8533	10.7967	0.221698	0.123991	16.6105
853804	'BLI1'	39.51	38.26	27.06	32.73	28.91	40.32	33.9867	34.9433	-0.0559789	0.790755	-3.80585
850541	'BLM10'	25.25	26.72	25.51	25.57	22.8	22.69	23.6867	25.8267	-0.154048	0.0453186	-10.1275
851124	'BLS1'	46.67	47.02	49.27	46.62	44.22	45.08	45.3067	47.6533	-0.0936833	0.554665	-6.28729
856924	'BMH1'	1775.92	1802.67	1724.35	1675.87	1685.34	1610.31	1657.17	1767.65	-0.118129	0.0572451	-7.86181
851676	'BMH2'	1245.06	1233.61	1077.73	1347.15	1321.81	1215.82	1294.93	1185.47	0.102765	0.173318	7.38297
855884	'BMS1'	34.16	39.18	38.48	32.67	34.85	36.4	34.64	37.2733	-0.134005	0.120825	-8.87018
852438	'BMT2'	4.57	4.69	5.79	6.12	6.14	6.01	6.09	5.01667	0.253229	0.288077	19.1872
854711	'BMT5'	12.68	11.21	10.71	10.36	11.42	13.5	11.76	11.5333	0.00266957	0.987938	0.185212
850752	'BMT6'	6.33	8.44	10.04	8.95	11.23	10.66	10.28	8.27	0.287235	0.15899	22.0299
853482	'BNA1'	81.91	83.86	71.83	134.38	141.32	138.37	138.023	79.2	0.779182	1.21e-14	71.6157
853541	'BNA2'	4.55	2.89	3.69	4.63	5.13	8.19	5.98333	3.71	0.661434	0.0106603	58.1654
853386	'BNA3'	111.3	105.98	112.89	118.67	94.1	100.9	104.557	110.057	-0.102699	0.241667	-6.8711
852179	'BNA4'	11.11	11.64	11.26	14.2	15.65	18.24	16.03	11.3367	0.472739	0.00107113	38.7742
850933	'BNA5'	80.47	79.3	77.12	82.14	84.12	87.71	84.6567	78.9633	0.0736892	0.343619	5.24044
850608	'BNA6'	112.53	100.96	97.38	112.01	116.16	112.55	113.573	103.623	0.107395	0.216825	7.72812
852038	'BNA7'	14.79	12.91	11.77	12.1	12.35	15.29	13.2467	13.1567	-0.015153	0.936248	-1.04483
855450	'BNI1'	46.36	47.8	49.74	45.85	46.98	44.5	45.7767	47.9667	-0.0953316	0.181996	-6.39429
855488	'BNI4'	22.83	22.29	23.26	25.78	25.77	25.01	25.52	22.7933	0.135571	0.121301	9.85277
855555	'BNI5'	60.08	58.63	60.32	57.97	63.41	60.78	60.72	59.6767	-0.000943	0.991347	-0.0653424
854647	'BNR1'	6.32	5.22	5.54	7.04	6.1	6.06	6.4	5.69333	0.139502	0.271086	10.1525
853145	'BNS1'	39.89	38.44	37.03	36.62	35.97	41.99	38.1933	38.4533	-0.0308316	0.849919	-2.11441
852193	'BOI1'	109.51	110.61	108.93	112.75	98.13	102.7	104.527	109.683	-0.0985476	0.155136	-6.60272
856850	'BOI2'	51.24	55.5	54.11	56.34	51.8	49.16	52.4333	53.6167	-0.0606348	0.446397	-4.11579
851252	'BOL1'	369.8	464.18	397.67	385.43	452.71	420.32	419.487	410.55	0.0148761	0.882322	1.03647
852652	'BOL2'	325.7	291.81	277.01	290.32	294.4	373.02	319.247	298.173	0.0795317	0.458794	5.6675
851251	'BOL3'	56.33	59.55	68.24	54.03	57.6	54.74	55.4567	61.3733	-0.167015	0.278557	-10.9317
850972	'BOP2'	4.88	4.26	4.53	5.68	5.3	4.79	5.25667	4.55667	0.178609	0.355597	13.1792
855686	'BOP3'	76.49	65.69	78.59	78.59	93.89	93.51	88.6633	73.59	0.243437	0.0176537	18.3809
855446	'BOR1'	7.28	6.77	8.51	8.29	7.62	8.42	8.11	7.52	0.0806691	0.614609	5.75084
850767	'BOS1'	54.21	59.29	51.82	59.14	54.69	56.82	56.8833	55.1067	0.0201608	0.849803	1.40725
850398	'BPH1'	6.91	6.83	6.19	7.17	6.12	6.63	6.64	6.64333	-0.0300557	0.768852	-2.06175
851414	'BPL1'	24.13	27.45	24.39	27.8	25.11	25.03	25.98	25.3233	0.00835524	0.932833	0.580821
850645	'BPT1'	14.93	15.13	15.89	16.3	13.4	13.95	14.55	15.3167	-0.104037	0.268257	-6.95741
851485	'BRE1'	39.77	42.36	40.21	40.27	41.4	43.96	41.8767	40.78	0.01071	0.898421	0.745124
850702	'BRE2'	13.41	14.37	14.96	14.31	12.76	14.23	13.7667	14.2467	-0.0783875	0.548388	-5.28844
851367	'BRE4'	21.98	21.44	20.8	22.91	21.92	22.77	22.5333	21.4067	0.045734	0.580458	3.22082
855787	'BRE5'	260.04	291.84	285.79	257.59	289.89	258.56	268.68	279.223	-0.0814949	0.320601	-5.49222
853161	'BRF1'	33.46	33.44	32.08	35.23	32.79	36.63	34.8833	32.9933	0.0520074	0.561505	3.67064
856431	'BRL1'	15.62	13.86	15.97	18.39	16.96	14.87	16.74	15.15	0.117096	0.387631	8.45492
852180	'BRN1'	11.7	10.48	11.57	10.23	9.1	10.23	9.85333	11.25	-0.219517	0.076245	-14.1147
856021	'BRO1'	71.41	70.4	70.57	67.81	56.81	56.66	60.4267	70.7933	-0.257147	0.00173498	-16.3259
852877	'BRP1'	0.52	0	0	0	0.51	0.25	0.253333	0.173333	0.565927	0.807074	48.0339
856170	'BRR1'	32.75	29.25	28.72	33.21	29.34	36.35	32.9667	30.24	0.0973311	0.413551	6.97925
856919	'BRR2'	9.43	10.32	9.81	9.8	8.7	9.53	9.34333	9.85333	-0.106191	0.240513	-7.09626
852645	'BRR6'	14.3	18.3	13.79	17.96	16.34	25.47	19.9233	15.4633	0.340683	0.107092	26.6356
854078	'BRX1'	175.1	197.38	188.14	168.99	170.75	190.91	176.883	186.873	-0.105539	0.201981	-7.05423
851524	'BSC1'	1.26	1.23	1.01	3.63	1.39	2.09	2.37	1.16667	0.992673	0.0309867	98.9869
851868	'BSC2'	32.56	24.94	21.85	33.18	20.8	24.69	26.2233	26.45	-0.0395054	0.827867	-2.70115
855452	'BSC4'	1.46	0.97	0.95	1.47	0.96	0.24	0.89	1.12667	-0.366763	0.709223	-22.4479
855806	'BSC5'	20.39	14.69	13.64	18.92	24.03	22.47	21.8067	16.24	0.401661	0.00855507	32.1028
853983	'BSC6'	16.12	17.19	16.59	37.68	27.52	32.38	32.5267	16.6333	0.937469	1.64e-14	91.5165
852593	'BSD2'	118.2	128.08	114.14	125.89	125.66	128.15	126.567	120.14	0.049188	0.538067	3.46824
856301	'BSP1'	72.75	55.66	67.47	65.08	67.22	61.73	64.6767	65.2933	-0.039831	0.689409	-2.72311
850519	'BST1'	7.91	8.15	7.88	10.23	8.83	8.08	9.04667	7.98	0.153015	0.221813	11.1891
853043	'BTN2'	2094.21	2142.57	1901.05	1444.52	1413.77	1358.84	1405.71	2045.94	-0.567732	6.29e-17	-32.5323
856036	'BTS1'	44.52	37.12	40.13	40.89	42.07	50.02	44.3267	40.59	0.100969	0.38126	7.24933
851839	'BTT1'	18.41	22.48	21.26	21.79	20.38	22.87	21.68	20.7167	0.0426308	0.83283	2.99903
853100	'BUB1'	5.05	3.63	4	5.31	5.74	5	5.35	4.22667	0.314681	0.053465	24.3737
855077	'BUB2'	29.04	24.45	27.75	31.48	27.33	31.93	30.2467	27.08	0.132533	0.297688	9.62167
854191	'BUB3'	36.88	31.97	31.69	33.06	34.44	36.43	34.6433	33.5133	0.022222	0.845457	1.55224
852701	'BUD13'	32.33	29.45	27.76	29.38	29.96	30.51	29.95	29.8467	-0.0199122	0.876966	-1.37073
851271	'BUD14'	42.86	47.31	46.26	46.59	52.59	48.52	49.2333	45.4767	0.0877851	0.327185	6.27373
856683	'BUD16'	21.43	21.39	17.96	25.45	19.78	24.6	23.2767	20.26	0.172595	0.231666	12.7084
855761	'BUD17'	39.39	41.13	43.18	45.32	43.75	44.62	44.5633	41.2333	0.08532	0.411791	6.0923
853770	'BUD2'	14.32	14.29	14.47	14.07	12.29	12.7	13.02	14.36	-0.170507	0.0823296	-11.147
850763	'BUD20'	74.19	93.62	87.67	59.75	75.42	83.16	72.7767	85.16	-0.248524	0.072103	-15.8243
854245	'BUD21'	54.13	75.21	54.46	55.56	84.75	83.85	74.72	61.2667	0.265462	0.0970234	20.2021
855028	'BUD22'	26.37	27.67	28.67	23.83	27.93	31.14	27.6333	27.57	-0.0235631	0.838724	-1.62001
850414	'BUD23'	24.57	30.59	27.95	30.1	34.4	35.7	33.4	27.7033	0.244568	0.072507	18.4738
856735	'BUD25'											0
850521	'BUD27'	17.79	20.2	18.88	14.64	16.84	17.88	16.4533	18.9567	-0.23156	0.0381265	-14.8287
850345	'BUD3'	10.15	10.03	9.86	9.66	10.07	10.98	10.2367	10.0133	0.00373319	0.969084	0.2591
850427	'BUD31'	9.35	10.38	9.55	13.81	9.41	12.18	11.8	9.76	0.248224	0.360527	18.7744
853178	'BUD32'	74.67	77.85	72.66	77.39	64.98	71.03	71.1333	75.06	-0.104209	0.283572	-6.96851
853554	'BUD4'	23.9	23.7	26.92	23.19	24.17	23.57	23.6433	24.84	-0.0990657	0.24602	-6.63626
850405	'BUD5'	27.94	24.96	27.45	30.01	31.92	33.14	31.69	26.7833	0.215748	0.0253638	16.1306
851029	'BUD6'	25.87	25.69	24.94	25.15	22.72	26.31	24.7267	25.5	-0.0734285	0.42078	-4.96232
854475	'BUD7'	42.62	40.76	37.41	45.71	46.46	46.78	46.3167	40.2633	0.174881	0.035212	12.8871
851067	'BUD8'	37.08	38.37	41.47	43.05	44.07	41.28	42.8	38.9733	0.108107	0.233185	7.78133
852932	'BUD9'	17.18	18.77	17.05	21.85	19.93	21.95	21.2433	17.6667	0.237671	0.0334227	17.9088
851459	'BUG1'	213.08	227.39	175.45	178.96	212.27	209.88	200.37	205.307	-0.0594286	0.556155	-4.03559
855318	'BUL1'	37.61	37.42	38.01	34.46	34.52	37.33	35.4367	37.68	-0.116791	0.133311	-7.77634
854929	'BUL2'	27.11	25.91	29.28	27.17	27.27	28.88	27.7733	27.4333	-0.010513	0.904838	-0.72606
850923	'BUR2'	10.46	8.6	8.76	9.55	9.16	9.33	9.34667	9.27333	-0.0153163	0.929794	-1.05603
856904	'BUR6'	299.25	287.15	266.63	311.63	360.7	376.7	349.677	284.343	0.278501	0.00286967	21.2934
855411	'BXI1'	246.86	236.93	219.8	245.68	241.16	229.27	238.703	234.53	0.000144	0.998468	0.00998182
853865	'BYE1'	46.73	46.62	47.37	43.91	45.63	43.28	44.2733	46.9067	-0.110074	0.190667	-7.34592
856514	'BZZ1'	94.72	104.65	107.53	102.11	97.48	99.17	99.5867	102.3	-0.0670552	0.381884	-4.54155
852144	'CAB1'	71.39	70.23	66.54	83.98	70.45	69.52	74.65	69.3867	0.078079	0.406131	5.56115
854726	'CAB2'	46.01	47.17	46.92	45.11	45.27	43.19	44.5233	46.7	-0.0952215	0.322581	-6.38715
853774	'CAB3'	63.01	65.6	59.51	60.36	62.01	60.15	60.84	62.7067	-0.0704898	0.384286	-4.76853
853194	'CAB4'	55.65	50.41	58.15	53.87	51	50.14	51.67	54.7367	-0.109692	0.284303	-7.32139
851777	'CAB5'	66.78	76.12	64.4	65.19	60.68	68.36	64.7433	69.1	-0.119529	0.256263	-7.95117
854869	'CAC2'	24.88	28.38	27.14	30.65	30.26	31.21	30.7067	26.8	0.168498	0.108106	12.3888
852033	'CAD1'	74.92	81.43	77.55	75.04	80.58	78.06	77.8933	77.9667	-0.0275506	0.745643	-1.89154
855443	'CAF120'	22.73	26.78	26.49	24.5	32.05	28.75	28.4333	25.3333	0.140406	0.209014	10.2215
853035	'CAF130'	8.24	7.86	7.46	8.83	7.83	8.53	8.39667	7.85333	0.0681953	0.556331	4.84044
850516	'CAF16'	48.41	53.21	47.07	57.93	56.21	67.99	60.71	49.5633	0.266292	0.0137386	20.2713
854450	'CAF20'	714.56	786.92	742.54	822.63	908.13	956.35	895.703	748.007	0.238025	0.00267768	17.9377
853908	'CAF4'	31.28	31.53	30.16	36.16	34.87	37.14	36.0567	30.99	0.190622	0.0279776	14.1256
855428	'CAF40'	119.78	117.33	124.93	120.3	117.65	125.74	121.23	120.68	-0.0204079	0.787441	-1.40461
856772	'CAJ1'	210.6	223.52	192.55	190.05	202.63	186.91	193.197	208.89	-0.138101	0.0862026	-9.12856
850515	'CAK1'	63.04	55.71	55.29	61.89	53.41	64.33	59.8767	58.0133	0.0179561	0.854617	1.2524
856059	'CAM1'	555.68	582.6	604.12	560.54	596.56	540.84	565.98	580.8	-0.063299	0.389258	-4.29269
856646	'CAN1'	63.73	64.95	56.74	45.48	41.34	38.33	41.7167	61.8067	-0.59458	1.48e-10	-33.7763
853862	'CAP1'	265.18	241.13	246.92	263.29	218.31	260.02	247.207	251.077	-0.0495618	0.544807	-3.37702
854777	'CAP2'	913.28	945.92	875.13	938.95	865.59	860.97	888.503	911.443	-0.0627976	0.336798	-4.25942
855993	'CAR1'	88.02	87.65	82.62	60	76.6	69.33	68.6433	86.0967	-0.350722	0.000734	-21.5808
851158	'CAR2'	36.45	33.42	33.25	13.39	27.04	22.04	20.8233	34.3733	-0.743774	0.0143339	-40.2825
854965	'CAT2'	11.82	12.09	11.14	11.04	10.52	9.95	10.5033	11.6833	-0.180396	0.154575	-11.7539
854292	'CAT5'	96.22	104.59	103.23	100.44	88.32	92.87	93.8767	101.347	-0.136637	0.140141	-9.03629
855323	'CAT8'	3.3	3.51	4.16	3.4	2.47	2.54	2.80333	3.65667	-0.41468	0.0142906	-24.9814
852924	'CAX4'	13.8	11.44	11.27	14.33	13.48	11.71	13.1733	12.17	0.0896473	0.652404	6.411
855925	'CBC2'	100.04	109.6	105.74	103.75	103.29	103.76	103.6	105.127	-0.0456292	0.620352	-3.11328
853523	'CBF1'	61.73	59.61	61.3	54.95	61.17	65.08	60.4	60.88	-0.0372279	0.70074	-2.54743
853041	'CBF2'	14.04	14.67	13.85	16.73	16.68	16.86	16.7567	14.1867	0.212339	0.02896	15.8565
850872	'CBF5'	262.36	288.03	260.29	234.81	257.45	266.21	252.823	270.227	-0.12258	0.114168	-8.14567
855561	'CBK1'	62.49	60.65	60.62	64.42	65.87	72.36	67.55	61.2533	0.113296	0.138768	8.16963
853221	'CBP1'	28.95	28.15	24.97	27.05	28.1	28.36	27.8367	27.3567	-0.00193428	0.984152	-0.133984
856347	'CBP2'	27.93	23.93	27.47	29.07	28.86	25.77	27.9	26.4433	0.0508538	0.62575	3.58777
855886	'CBP3'	61.76	60.51	61.1	61.45	58.06	59.79	59.7667	61.1233	-0.0590913	0.507991	-4.01315
853085	'CBP4'	200.54	216.67	229.29	194.41	195.31	205.82	198.513	215.5	-0.142262	0.106764	-9.39027
852417	'CBP6'	43.79	44.72	43.34	39.58	41.91	39.94	40.4767	43.95	-0.141072	0.315407	-9.31546
854768	'CBR1'	528.37	517.65	527.86	507.26	526.56	564.02	532.613	524.627	-0.00390916	0.954584	-0.270595
851491	'CBS1'	13.45	12.52	11.85	13.88	13.95	13.26	13.6967	12.6067	0.0953342	0.622569	6.83128
851778	'CBS2'	79.37	76.52	77.71	76.05	69.48	75.18	73.57	77.8667	-0.109329	0.177916	-7.29808
853673	'CBT1'	16.7	20.2	19.85	22.76	23.74	22.64	23.0467	18.9167	0.259283	0.0847595	19.6883
856915	'CCA1'	21.56	19.86	18.86	21.76	19.44	19.87	20.3567	20.0933	-0.0088811	0.936657	-0.6137
850917	'CCC1'	54.57	51.85	60	59.26	51.49	54.28	55.01	55.4733	-0.0395658	0.697613	-2.70522
851862	'CCC2'	10.42	9.21	11.08	10.78	10.08	9.69	10.1833	10.2367	-0.0350813	0.76522	-2.40232
853858	'CCE1'	26.95	26.72	25.35	32.09	26.94	30.26	29.7633	26.34	0.148812	0.203927	10.8656
853131	'CCH1'	3.09	3.56	3.56	4.11	3.88	3.95	3.98	3.40333	0.198179	0.116836	14.7249
856136	'CCL1'	81.43	75.84	70.38	76.35	74.88	81.81	77.68	75.8833	0.00722448	0.933512	0.502018
853053	'CCM1'	20.07	18.89	21.01	21.45	17.11	17.56	18.7067	19.99	-0.125355	0.239941	-8.32218
853940	'CCP1'	343.37	348.73	372.55	334.15	392.63	347.46	358.08	354.883	-0.0119635	0.88687	-0.825819
851212	'CCR4'	50.77	54.83	54.09	49.01	52.04	46.12	49.0567	53.23	-0.144592	0.087347	-9.53646
855054	'CCS1'	595.06	557.66	546.86	525.16	579.64	612.97	572.59	566.527	-0.00904242	0.907077	-0.624813
854664	'CCT2'	192.95	197.63	203.95	174.3	186.15	189.13	183.193	198.177	-0.140329	0.0503067	-9.26879
853438	'CCT3'	171.41	166.74	162.96	160.86	155.4	162.58	159.613	167.037	-0.092992	0.155613	-6.24237
851412	'CCT4'	184.66	181.99	173.96	178.99	173.85	181.9	178.247	180.203	-0.0431296	0.510399	-2.94527
853527	'CCT5'	116.46	121.76	119.69	107.99	106.15	115.7	109.947	119.303	-0.145669	0.0411778	-9.60399
851768	'CCT6'	155.53	174.07	156.24	158.69	176.1	170.37	168.387	161.947	0.0298752	0.708881	2.09238
853333	'CCT7'	98.15	97.77	96.64	97.52	81.96	93.46	90.98	97.52	-0.129062	0.0957504	-8.55742
853447	'CCT8'	84.46	78.97	76.35	84.97	73.47	80.26	79.5667	79.9267	-0.0348335	0.659896	-2.38556
850800	'CCW12'	37143.4	30211.8	33900.7	30984	31373.7	35450.6	32602.8	33751.9	-0.0716007	0.400245	-4.84184
851107	'CCW14'	1845.67	1859.93	1899.43	2295.95	1882.52	1910.3	2029.59	1868.34	0.0928058	0.227602	6.64422
852428	'CCZ1'	8.41	9.5	8.87	8.8	8.14	8.36	8.43333	8.92667	-0.111272	0.415188	-7.42283
851016	'CDA1'	0.69	0.17	0.51	0.26	0.43	0.34	0.343333	0.456667	-0.438596	0.636619	-26.2148
851017	'CDA2'	0	0.16	0	0.08	0	0	0.0266667	0.0533333	-0.904596	0.763727	-46.5818
851763	'CDC1'	91.27	96.32	91.82	106.11	87.3	90.42	94.61	93.1367	-0.00588817	0.944713	-0.407305
850358	'CDC10'	110.74	95.7	99.26	117.4	101.49	114.02	110.97	101.9	0.0959157	0.275049	6.87435
853539	'CDC11'	125.65	120.72	121.71	116.38	115.53	115.74	115.883	122.693	-0.109013	0.130571	-7.27779
856507	'CDC12'	115.23	110.99	114.51	116.17	109.42	111.95	112.513	113.577	-0.0406763	0.578512	-2.78009
850912	'CDC123'	20.99	23.44	21.52	22.59	22.32	22.49	22.4667	21.9833	0.00469953	0.970039	0.326278
851306	'CDC13'	13.32	15.63	13.96	14.57	14.46	14.69	14.5733	14.3033	-0.00133991	0.989915	-0.0928326
850585	'CDC14'	68.75	69.55	63.89	68.29	69.54	66.57	68.1333	67.3967	-0.011102	0.889512	-0.766582
851274	'CDC15'	30.93	29.32	28.12	30.42	28.47	28.56	29.15	29.4567	-0.0431249	0.602258	-2.94495
853846	'CDC16'	19.79	20.56	19	19.01	20.63	20.73	20.1233	19.7833	-0.00270999	0.977854	-0.187666
851193	'CDC19'	17245.7	18479	18296.2	16931.8	19670.1	18828.1	18476.6	18007	0.0112075	0.883683	0.779872
852762	'CDC20'	17.79	16.42	16.95	18.04	16.68	17.26	17.3267	17.0533	-0.00524671	0.962031	-0.363014
854241	'CDC21'	70.57	70.38	61.58	72.29	59.69	70.85	67.61	67.51	-0.0251297	0.80296	-1.72677
856571	'CDC23'	10.11	9.25	9.86	11.25	9.86	9.66	10.2567	9.74	0.0466709	0.733678	3.28787
851190	'CDC24'	58.31	54.2	57.09	54.92	53.54	55.72	54.7267	56.5333	-0.0747012	0.30613	-5.04612
851019	'CDC25'	29.65	27.53	29.57	29.24	27.75	29.17	28.72	28.9167	-0.0385104	0.601365	-2.63403
850597	'CDC26'	115.17	131.43	139.06	108.83	179.57	162.08	150.16	128.553	0.206725	0.183634	15.4066
852194	'CDC27'	29.16	25.59	28.58	27.94	27.12	25.52	26.86	27.7767	-0.0756237	0.424417	-5.10682
852457	'CDC28'	89.44	86.24	81.23	87.77	81.57	100.03	89.79	85.6367	0.0416154	0.658942	2.92657
851024	'CDC3'	194.38	179.95	177.16	182.24	191.78	192.2	188.74	183.83	0.0115937	0.871051	0.806854
854431	'CDC31'	133.53	113.36	105.69	111.53	118	116.42	115.317	117.527	-0.0486735	0.654684	-3.31751
854026	'CDC33'	657.19	657.02	648.77	1220.34	1139.94	1361.41	1240.56	654.327	0.897424	4.33e-35	86.2737
851624	'CDC34'	180.25	159.42	161.71	176.33	173.67	168.39	172.797	167.127	0.0227141	0.773829	1.58688
851389	'CDC36'	108.46	101.57	104.06	105.69	107.16	105.38	106.077	104.697	-0.00474041	0.959751	-0.328041
851746	'CDC37'	168.23	160.23	146.62	159.67	151.83	158.03	156.51	158.36	-0.0441046	0.544505	-3.01084
850455	'CDC39'	39.99	40.55	41.22	44.74	39.75	36.77	40.42	40.5867	-0.0345113	0.668693	-2.36376
850539	'CDC4'	51.3	43.94	46.56	43.64	42.31	45.83	43.9267	47.2667	-0.133466	0.111197	-8.83612
851968	'CDC40'	20.36	21.7	19.61	19.75	20.73	20.57	20.35	20.5567	-0.0412736	0.726088	-2.82033
850930	'CDC42'	266.83	229.34	250.06	269.76	207.58	253.29	243.543	248.743	-0.056784	0.557415	-3.85951
852722	'CDC43'	58.11	59.79	57.79	63.81	57.64	61.22	60.89	58.5633	0.0288577	0.741595	2.0204
850793	'CDC45'	8.78	10.41	9.1	11.07	11.2	12.63	11.6333	9.43	0.274064	0.0440065	20.9209
851431	'CDC48'	393.52	400.86	409.85	398.55	354.29	348.74	367.193	401.41	-0.157065	0.0230135	-10.3152
855013	'CDC5'	22.91	27.56	28.82	31.19	26.29	26.43	27.97	26.43	0.0522443	0.636362	3.68767
850456	'CDC50'	53.2	60.39	52.6	60.33	51.32	52.83	54.8267	55.3967	-0.0427423	0.664804	-2.91922
851424	'CDC53'	97.28	97.42	94.78	94.32	87.5	87.71	89.8433	96.4933	-0.131195	0.0550815	-8.69252
852685	'CDC55'	88.83	87.43	84.47	85.19	86.91	82.44	84.8467	86.91	-0.0612864	0.419584	-4.15908
853244	'CDC6'	3.88	2.48	3.08	3.71	3.39	3.94	3.68	3.14667	0.198099	0.426886	14.7186
855943	'CDC60'	136.49	140.08	135.77	127.47	114.88	113.29	118.547	137.447	-0.242009	0.000453	-15.4433
851545	'CDC7'	16.85	18.53	16.67	17.81	15.28	17.67	16.92	17.35	-0.0649668	0.595781	-4.40327
851136	'CDC73'	58.09	60.61	58.71	61.53	58.79	61.91	60.7433	59.1367	0.0115885	0.892207	0.806491
853520	'CDC8'	52.38	49.11	45.3	58.66	48.69	64.67	57.34	48.93	0.203086	0.104138	15.1158
851391	'CDC9'	21.57	24.3	22.28	23.05	21.58	25.16	23.2633	22.7167	0.00517808	0.958427	0.359562
850946	'CDD1'	23.14	29	25.23	25.88	31.22	28.66	28.5867	25.79	0.128897	0.500021	9.34574
852881	'CDH1'	30.32	30	29.85	29.17	28.12	30.72	29.3367	30.0567	-0.0626862	0.503797	-4.25203
852317	'CDS1'	55.58	58	61.28	70.54	55.37	56.68	60.8633	58.2867	0.0334229	0.739928	2.34374
855253	'CEF1'	31.97	28.21	32.35	26.24	34.4	35.07	31.9033	30.8433	0.0232068	0.846174	1.62158
852747	'CEG1'	54.56	51.12	49.44	52.71	46.33	50.37	49.8033	51.7067	-0.081847	0.358387	-5.51528
856790	'CEM1'	20.57	18.44	17.73	22.03	23.11	19.39	21.51	18.9133	0.160448	0.208992	11.7634
855204	'CEP3'	20.33	16.21	16.85	21	16.7	18.42	18.7067	17.7967	0.0432194	0.726809	3.04107
855873	'CET1'	71.87	72.57	63.17	62.29	59.38	62.38	61.35	69.2033	-0.201247	0.0152763	-13.0201
854279	'CEX1'	46.65	43.99	42.66	44	45.62	42.82	44.1467	44.4333	-0.0361667	0.660267	-2.47573
854814	'CFD1'	23.11	20.19	23.26	22.77	22.22	26.6	23.8633	22.1867	0.0786341	0.577686	5.60178
851895	'CFT1'	18.5	17.45	18.82	18.17	16.4	16.74	17.1033	18.2567	-0.122878	0.156045	-8.16462
850806	'CFT2'	32.29	31.68	30.54	34.54	32.02	32.58	33.0467	31.5033	0.0408439	0.617093	2.87154
854972	'CGI121'	52.92	52.81	48.28	57.49	47.93	64.69	56.7033	51.3367	0.118673	0.369478	8.57361
852854	'CGR1'	31.22	38.54	29.13	26.64	32.74	46.69	35.3567	32.9633	0.0852711	0.697915	6.08871
850295	'CHA1'	39.3	34.77	39.33	61.51	67.74	77.65	68.9667	37.8	0.841208	1.5e-14	79.155
850787	'CHA4'	21.84	23.26	23.77	25.59	22.72	25.42	24.5767	22.9567	0.0693166	0.485602	4.92195
852666	'CHC1'	37.11	41.91	41.71	40.23	35.98	32.45	36.22	40.2433	-0.180743	0.0464271	-11.7751
856911	'CHD1'	39.59	41.52	43.18	42.52	47.21	40.96	43.5633	41.43	0.0457838	0.589603	3.22438
852577	'CHK1'	20.3	20.36	19.27	20.35	18.91	19.76	19.6733	19.9767	-0.0494673	0.653332	-3.3707
856099	'CHL1'	14.42	13.24	13.99	16.07	13.88	14.47	14.8067	13.8833	0.0645082	0.544622	4.57284
851841	'CHL4'	22.06	20.28	18.82	19.88	17.33	19.4	18.87	20.3867	-0.139152	0.252764	-9.19475
853398	'CHM7'	23.98	20.56	20.5	21.21	19.95	25.3	22.1533	21.68	0.00343583	0.978265	0.238437
856748	'CHO1'	70.35	64.1	67.64	63.4	53.07	49.42	55.2967	67.3633	-0.311365	0.00458092	-19.4121
853061	'CHO2'	56.65	56.13	55.65	64.62	42.84	45.19	50.8833	56.1433	-0.172737	0.136037	-11.2842
855529	'CHS1'	40.26	37.13	41.2	48.86	36.84	44.14	43.28	39.53	0.100047	0.283957	7.18085
852326	'CHS2'	46.66	42.59	49.64	45.01	45.2	45.7	45.3033	46.2967	-0.0591585	0.467581	-4.01762
852311	'CHS3'	23.08	23.67	23.11	26.95	23.27	24.31	24.8433	23.2867	0.064104	0.448991	4.54355
851041	'CHS5'	172.68	191.03	179.53	171.98	192.13	179.62	181.243	181.08	-0.0252245	0.746322	-1.73323
853346	'CHS6'	14.96	13.7	12.08	12.06	13.25	12.96	12.7567	13.58	-0.116412	0.338528	-7.75211
856545	'CHS7'	33.48	32.94	26.92	38.66	32.87	27.88	33.1367	31.1133	0.0649216	0.638432	4.60281
856752	'CHZ1'	450.86	525.47	417.61	448.84	488.66	504.56	480.687	464.647	0.0285874	0.752136	2.00129
851860	'CIA1'	29.38	32.65	29.49	38.69	32.36	36.33	35.7933	30.5067	0.202792	0.0801316	15.0923
856522	'CIA2'	18.38	21.76	17.65	22.97	20.19	24.27	22.4767	19.2633	0.196563	0.229789	14.5965
856449	'CIC1'	25.32	28.51	29.76	24.23	24.18	28.61	25.6733	27.8633	-0.145701	0.238891	-9.60597
855238	'CIK1'	12.29	13.14	11.68	11.73	12.45	13.01	12.3967	12.37	-0.0242994	0.850485	-1.6702
854531	'CIN1'	8.87	7.34	7.03	7.83	7.09	8.74	7.88667	7.74667	-0.00283271	0.983083	-0.196156
851995	'CIN10'	35.85	38.2	36.67	41.91	38.98	37.91	39.6	36.9067	0.0738952	0.415389	5.25547
855835	'CIN2'	23.34	22.02	20.69	23.75	19.67	23.32	22.2467	22.0167	-0.0116604	0.936285	-0.804978
855169	'CIN4'	19.17	21.22	20.9	21.8	21.08	25.72	22.8667	20.43	0.137961	0.431431	10.0349
854193	'CIN5'	108.19	78.15	71.59	55.51	53.24	42.47	50.4067	85.9767	-0.794053	1.42e-08	-42.3278
856648	'CIN8'	13.5	13.28	14.72	13.25	12.99	14.17	13.47	13.8333	-0.0667639	0.515122	-4.52227
856093	'CIP1'	1267.79	1213.01	1071.97	1374.19	1493.62	1534.77	1467.53	1184.26	0.28394	0.000254	21.7515
853121	'CIR1'	83.34	75.45	72.16	78.93	80.04	74.15	77.7067	76.9833	-0.0109549	0.910656	-0.756458
854538	'CIR2'	47.5	46.66	48	46.19	44.26	43.86	44.77	47.3867	-0.109595	0.174344	-7.31516
851060	'CIS1'	3.57	2.87	0.7	6.11	2.83	3.83	4.25667	2.38	0.826284	0.237577	77.3112
853282	'CIS3'	2396.4	2016.33	2262.1	2217.34	2530.1	2722.62	2490.02	2224.94	0.138188	0.118618	10.0522
855732	'CIT1'	445.32	440.46	451.91	453.38	389.78	366.03	403.063	445.897	-0.173469	0.0292844	-11.3292
850361	'CIT2'	72.45	75.45	76.76	78.88	87.56	91.06	85.8333	74.8867	0.170301	0.0487606	12.5294
856107	'CIT3'	1.68	0.84	1.16	1.28	1.3	2.31	1.63	1.22667	0.383935	0.347872	30.4896
854776	'CKA1'	131.86	118.48	124.76	138.19	131.01	128.81	132.67	125.033	0.059015	0.446308	4.17543
854227	'CKA2'	98.21	98.1	88.98	94.52	84.52	99.02	92.6867	95.0967	-0.0643015	0.457837	-4.35917
852865	'CKB1'	142.1	144.22	141.09	125.74	133.63	134.97	131.447	142.47	-0.141357	0.076381	-9.33338
854204	'CKB2'	135.45	119.7	112.4	152.63	119.82	137.97	136.807	122.517	0.132379	0.18001	9.60993
850824	'CKI1'	72.58	76.32	72.24	74.03	63.56	65.61	67.7333	73.7133	-0.150587	0.0638929	-9.91163
852432	'CKS1'	66.3	69.65	60.63	76.39	86.99	94.66	86.0133	65.5267	0.372039	0.00334549	29.418
855418	'CLA4'	43.48	39.47	43.51	44.75	49.46	49.74	47.9833	42.1533	0.159967	0.0613325	11.7262
853002	'CLB1'	14.35	13.04	16.08	13.74	13.19	16.64	14.5233	14.49	-0.0251102	0.861285	-1.72545
856236	'CLB2'	16.03	16.34	18.9	14.65	14.83	15.46	14.98	17.09	-0.217805	0.0910932	-14.0127
851400	'CLB3'	30.84	34.13	29.35	33.81	31.78	31.88	32.49	31.44	0.0201429	0.848949	1.40599
850907	'CLB4'	14.03	11.7	13.88	13.72	13.64	15.79	14.3833	13.2033	0.0964992	0.49746	6.91759
856237	'CLB5'	7.8	6.44	6.52	7.89	8.86	8.84	8.53	6.92	0.276475	0.129648	21.1232
853003	'CLB6'	3.73	3.64	3.82	3.34	3.34	3.49	3.39	3.73	-0.164355	0.542213	-10.7673
853077	'CLC1'	305.57	306.21	264.97	282.21	300.57	306.19	296.323	292.25	-0.00382403	0.962304	-0.264711
853007	'CLD1'	5.71	5.52	6.42	7.76	10.56	10.34	9.55333	5.88333	0.675162	0.000455	59.6776
850808	'CLF1'	25.16	26.1	24.85	24.12	22.84	22.65	23.2033	25.37	-0.156809	0.0966616	-10.2993
852657	'CLG1'	134.5	143.24	156.3	185.89	191.37	162.36	179.873	144.68	0.287809	0.00140669	22.0785
855239	'CLN1'	41.24	41.9	39.09	45.36	45.76	52.68	47.9333	40.7433	0.206767	0.0244328	15.4099
855819	'CLN2'	73.52	76.25	75.27	92.34	93.5	100.46	95.4333	75.0133	0.319822	2.4e-05	24.8176
851191	'CLN3'	187.33	167.42	171.67	204.38	209.1	203	205.493	175.473	0.201217	0.0046947	14.9668
854424	'CLP1'	46.7	42.01	43.94	47.61	45.83	49.72	47.72	44.2167	0.0828301	0.364479	5.90936
855025	'CLU1'	165.11	176.09	176.54	183.1	166.76	156.5	168.787	172.58	-0.0606392	0.417571	-4.11608
853721	'CMC1'	35	49.52	48.6	45.12	41.02	41.39	42.51	44.3733	-0.0822941	0.661632	-5.54456
852220	'CMC2'	105.02	92.3	88.36	103.6	81.16	91.53	92.0967	95.2267	-0.0678144	0.620268	-4.59177
1466503	'CMC4'	5.53	6.28	7.1	8.03	9.78	7.69	8.5	6.30333	0.417476	0.458068	33.5589
852406	'CMD1'	238.51	246.97	212.96	224.37	225.41	238.37	229.383	232.813	-0.0423786	0.62692	-2.89474
850976	'CMG1'	44.15	42.81	35.58	34.39	34.64	36.14	35.0567	40.8467	-0.245462	0.0435958	-15.6454
850568	'CMK1'	123.37	133.31	112.61	116.63	120.53	119.56	118.907	123.097	-0.0763347	0.350582	-5.15358
854144	'CMK2'	285.32	298.53	290.64	354.74	264.02	324.22	314.327	291.497	0.0789161	0.368417	5.62242
854946	'CMP2'	128.5	126.91	124.98	121.61	123.68	128.64	124.643	126.797	-0.0520135	0.444985	-3.54108
851399	'CMR1'	10.44	14.65	11.92	14.04	16.61	14.52	15.0567	12.3367	0.261161	0.0835596	19.8443
854260	'CMR2'	8.05	8.01	8.7	9.75	7.97	9.34	9.02	8.25333	0.0977217	0.352166	7.00822
856123	'CMR3'	165.65	164.1	167.49	204.57	223.87	232.02	220.153	165.747	0.383925	9.59e-07	30.4887
850689	'CMS1'	35.16	30.58	33.92	38.14	32.49	43.58	38.07	33.22	0.168991	0.186886	12.4272
851153	'CNA1'	38.24	40.21	39.61	43.14	38.31	41.34	40.93	39.3533	0.0281197	0.750255	1.96823
853644	'CNB1'	113.62	106.38	104.81	114.17	112.15	128.95	118.423	108.27	0.105967	0.286545	7.62152
851241	'CNE1'	37.88	36.55	33.17	40.34	36.78	37.23	38.1167	35.8667	0.0602747	0.529124	4.26643
851959	'CNL1'	137.04	152.33	137.01	132.8	160.1	162.41	151.77	142.127	0.0768636	0.503887	5.47226
855496	'CNM67'	13.63	12.23	12.79	14.2	11.63	13.94	13.2567	12.8833	0.012479	0.923239	0.868733
850607	'CNN1'	36.15	39.42	38.1	37.88	39.87	41.42	39.7233	37.89	0.0418037	0.688547	2.94
852452	'CNS1'	34.24	35.78	33.34	29.99	34.33	37.08	33.8	34.4533	-0.0534861	0.636447	-3.63949
854649	'COA1'	222.76	250.29	226.8	244.95	212.14	221.88	226.323	233.283	-0.0687123	0.411303	-4.65113
1466518	'COA2'	57.32	58.22	83.98	52.78	55.76	43.64	50.7267	66.5067	-0.410261	0.0934595	-24.7513
853383	'COA3'	974.38	879	868.93	850.52	817.16	935.27	867.65	907.437	-0.0790555	0.353556	-5.33228
850915	'COA4'	41.97	43.36	34.39	48.89	48.39	58.67	51.9833	39.9067	0.360646	0.0181131	28.4
855287	'COA6'	129.86	149.99	136	112.28	142.62	120.47	125.123	138.617	-0.163257	0.207268	-10.6993
850676	'COF1'	578.56	560.6	534.63	533.72	501.46	558.18	531.12	557.93	-0.0928914	0.200748	-6.23583
852649	'COG1'	123.55	112.74	105.8	114.38	110.91	136.68	120.657	114.03	0.0541055	0.555427	3.82152
853017	'COG2'	25.19	29.68	24.45	26.43	28.69	31.05	28.7233	26.44	0.0947414	0.499821	6.7874
856901	'COG3'	19.97	21.5	20.23	23.28	20.81	20.19	21.4267	20.5667	0.030524	0.757573	2.13831
856220	'COG4'	32.79	29.2	28.14	30.54	25.77	26.06	27.4567	30.0433	-0.15843	0.0998832	-10.4001
855676	'COG5'	75.27	68.63	69.38	70.75	59.76	63.49	64.6667	71.0933	-0.164423	0.0660435	-10.7715
855687	'COG6'	19.82	21.86	19.5	20.29	19.32	18.5	19.37	20.3933	-0.102396	0.300115	-6.85153
852879	'COG7'	64.38	55.34	56.93	56.25	57.61	54.86	56.24	58.8833	-0.0909949	0.379764	-6.1125
854904	'COG8'	32.98	29.55	27.54	34.22	36.4	40.99	37.2033	30.0233	0.282558	0.00603555	21.6349
856867	'COM2'	77.34	88.18	72.85	105.46	112.91	118.33	112.233	79.4567	0.4717	1.96e-07	38.6743
851410	'COP1'	131.11	135.73	131.34	141.35	131.72	125.8	132.957	132.727	-0.0257718	0.708922	-1.7705
852288	'COQ1'	108.96	108.85	114.87	114.39	106	105.95	108.78	110.893	-0.0553939	0.458168	-3.76683
854154	'COQ10'	31.62	29.12	29.94	29.47	30.08	30.99	30.18	30.2267	-0.0260257	0.85473	-1.78779
850997	'COQ11'	125.75	119.35	125.42	154.96	143.18	159.85	152.663	123.507	0.279271	0.000443	21.3582
855778	'COQ2'	22.62	21.86	22.3	23.35	18.04	22.56	21.3167	22.26	-0.0913554	0.48426	-6.13595
854057	'COQ3'	55.23	53.59	48.64	54.66	46.02	48.21	49.63	52.4867	-0.107601	0.302243	-7.18701
851785	'COQ4'	134.02	138.73	132.49	142.22	125.02	124.26	130.5	135.08	-0.0767644	0.338728	-5.18182
854930	'COQ5'	182.8	175.71	176.68	201.29	161.43	166.35	176.357	178.397	-0.0441029	0.611052	-3.01073
853170	'COQ6'	138.56	143.91	135.02	145.16	133.9	133.62	137.56	139.163	-0.0442123	0.538551	-3.01808
852758	'COQ8'	27.98	24.72	29.79	28.46	31.53	30.89	30.2933	27.4967	0.113617	0.301788	8.19372
850898	'COQ9'	160.57	137.61	149.71	155.69	132.96	148.46	145.703	149.297	-0.0617787	0.483301	-4.19178
852235	'COR1'	356.15	386.1	395.17	377.73	310.09	322.42	336.747	379.14	-0.199852	0.0134922	-12.936
855380	'COS1'	107.08	115.93	108.22	114.07	128.67	124.43	122.39	110.41	0.123119	0.145159	8.90865
855812	'COS10'	7.93	8.81	7.23	10.62	8.73	12.25	10.5333	7.99	0.370084	0.0491695	29.2428
852502	'COS111'	21.9	21.21	24.08	20.23	22.47	18.89	20.53	22.3967	-0.151939	0.143736	-9.996
852628	'COS12'	12.91	11.52	11.98	5.82	5.04	5.92	5.59333	12.1367	-1.14487	4.86e-10	-54.7771
852605	'COS2'	269.39	257.61	254.7	311.18	291.67	291.98	298.277	260.567	0.16836	0.0112548	12.378
850482	'COS4'	3.04	2.16	1.82	0.86	1.18	1.4	1.14667	2.34	-1.0928	0.00874186	-53.1151
853626	'COS5'	25.18	30.2	28.86	34.39	29.87	34.72	32.9933	28.08	0.204184	0.0799429	15.2035
853212	'COS6'	140.31	139.73	137.56	172.5	178.98	153.45	168.31	139.2	0.248492	0.00269105	18.7964
851348	'COS7'	43.79	44.5	48.86	51.77	52.54	49.96	51.4233	45.7167	0.143332	0.140826	10.4453
856337	'COS8'	100.8	100.05	104.05	123.63	117.98	117.97	119.86	101.633	0.211077	0.00516522	15.7552
853661	'COS9'	22.76	24.3	23.06	31.06	27.92	26.04	28.34	23.3733	0.250525	0.0321778	18.964
854494	'COT1'	86.01	80.41	71.6	90.31	82.59	81.28	84.7267	79.34	0.0679651	0.442744	4.82371
855931	'COX10'	21.58	21.71	23.27	24.07	21.92	20.07	22.02	22.1867	-0.0385333	0.744971	-2.63557
855971	'COX11'	54.63	49.17	52.05	56.29	43.76	48.35	49.4667	51.95	-0.0983741	0.373041	-6.59149
850727	'COX12'	59.92	54.77	49.39	48.88	40.45	46.57	45.3	54.6933	-0.285404	0.162458	-17.9488
852684	'COX13'	420.67	506.9	447.91	411.14	414.04	409.65	411.61	458.493	-0.175551	0.0377635	-11.4571
854910	'COX14'	543.43	495.59	611.32	458.25	524.87	412.96	465.36	550.113	-0.25684	0.0334544	-16.3081
856884	'COX15'	117.8	125.08	125.58	129.77	121.16	114	121.643	122.82	-0.0413093	0.597941	-2.82274
853454	'COX16'	12.74	14.39	14.64	13.65	13.7	14.1	13.8167	13.9233	-0.0313195	0.911705	-2.14751
850651	'COX17'	104.79	96.43	101.4	117.81	97.66	105.29	106.92	100.873	0.0711508	0.677686	5.05544
852953	'COX18'	45.59	53.22	44.14	49.35	41.33	43.8	44.8267	47.65	-0.115483	0.302336	-7.69271
850642	'COX19'	16.86	13.93	17.84	21.46	17.43	26.96	21.95	16.21	0.417549	0.154795	33.5656
851817	'COX20'	85.22	85.6	81.89	94.12	93.48	90.47	92.69	84.2367	0.11384	0.234426	8.21043
856516	'COX23'	130.03	140.44	98.14	136.9	128.04	139.38	134.773	122.87	0.113012	0.343629	8.14835
3799970	'COX26'	4.44	3.81	5.68	3.72	3.69	0.71	2.70667	4.64333	-0.806979	0.374422	-42.8423
852688	'COX4'	154.13	161.11	158.83	150.58	128.45	145.92	141.65	158.023	-0.181558	0.055075	-11.825
855675	'COX5A'	157.2	153.6	167.94	148.42	115.11	148.62	137.383	159.58	-0.241132	0.02626	-15.3919
854695	'COX5B'	236.94	266.16	296.79	278.65	286.81	281.91	282.457	266.63	0.0600345	0.532343	4.24907
856448	'COX6'	150.28	154.54	145.9	161.77	127.46	131.99	140.407	150.24	-0.121199	0.247284	-8.05771
855298	'COX7'	70.15	69.22	67.14	65.33	59.55	70.39	65.09	68.8367	-0.0860218	0.710919	-5.78829
851111	'COX8'	811.33	834.19	775.69	736.87	638.39	719.53	698.263	807.07	-0.221682	0.00723706	-14.2435
851492	'COX9'	435.13	427.15	511.93	319.24	350.3	405.59	358.377	458.07	-0.362569	0.00806308	-22.2221
853675	'COY1'	60.54	57.91	59.4	60.3	60.3	62.7	61.1	59.2833	0.0159627	0.830715	1.11259
854479	'CPA1'	67.37	72.4	73.57	524.72	314.48	405.69	414.963	71.1133	2.51311	8.29e-36	470.848
853573	'CPA2'	22.23	21.85	22.04	79.8	58.41	62.97	67.06	22.04	1.57495	3.99e-56	197.926
853162	'CPD1'	37.68	35.11	41.27	35.7	39.11	42.16	38.99	38.02	0.0112528	0.930722	0.783031
851733	'CPR1'	4119.53	4439.61	4056.2	3771.22	4090.4	4175.62	4012.41	4205.11	-0.0893986	0.200992	-6.00855
856454	'CPR2'	88.9	80.38	79.34	82.35	91.47	94.35	89.39	82.8733	0.086015	0.410555	6.14342
854897	'CPR3'	215.28	249.75	210.73	226.62	201.12	226.27	218.003	225.253	-0.0713042	0.422387	-4.82228
850433	'CPR4'	239.18	262.97	245.25	262.81	294.57	271.56	276.313	249.133	0.124496	0.120286	9.01267
851898	'CPR5'	295.75	287.52	296.57	300.12	297.14	286.23	294.497	293.28	-0.0187729	0.793214	-1.29281
850914	'CPR6'	1021.76	875.13	895.75	758.56	740.49	772.55	757.2	930.88	-0.324243	5.7e-06	-20.1283
853489	'CPR7'	40.01	43.81	40.64	44.91	42.14	48.35	45.1333	41.4867	0.093876	0.341242	6.72336
855762	'CPR8'	67.42	65.86	68.33	72.07	60.55	56.91	63.1767	67.2033	-0.116238	0.260266	-7.74096
853267	'CPS1'	122.19	110.25	120.98	128.7	118.08	125.68	124.153	117.807	0.0477614	0.512944	3.36598
855593	'CPT1'	117.91	110.56	100.75	127.97	106.73	112.48	115.727	109.74	0.049108	0.57606	3.4625
854267	'CRC1'	5.67	3.39	4.9	3.88	4.18	3.58	3.88	4.65333	-0.286824	0.31733	-18.0296
851413	'CRD1'	57.95	42.69	56.01	62.9	55.49	60.94	59.7767	52.2167	0.168286	0.161722	12.3723
851809	'CRF1'	2.18	1.76	2.36	2.99	3.08	2.1	2.72333	2.1	0.348731	0.257528	27.344
856616	'CRG1'	24.1	21.15	19.44	26.21	21.16	27.43	24.9333	21.5633	0.182088	0.213204	13.4525
853102	'CRH1'	142.77	135.34	135.16	139.18	152.84	154.72	148.913	137.757	0.0860713	0.25736	6.14757
853133	'CRM1'	71.32	74.22	76.08	74.6	64.63	66.4	68.5433	73.8733	-0.137184	0.0677767	-9.07079
851148	'CRN1'	239.42	238.18	233.86	238.81	259.91	266.69	255.137	237.153	0.0785383	0.263988	5.59476
856551	'CRP1'	163.73	168.44	187.81	140.43	152.66	143.47	145.52	173.327	-0.278704	0.000745	-17.5669
850910	'CRR1'	10.73	10.14	11.9	10.72	11.49	11.43	11.2133	10.9233	0.0113624	0.94233	0.790694
854091	'CRT10'	22.36	20.23	20.39	22.22	19.25	20.45	20.64	20.9933	-0.0531734	0.568499	-3.6186
855704	'CRZ1'	61.88	64.25	55.34	69.44	60.67	62.2	64.1033	60.49	0.05545	0.515392	3.91832
850942	'CSC1'	60.21	62.91	64.12	67.19	60.17	58.77	62.0433	62.4133	-0.0371779	0.640444	-2.54405
852612	'CSE1'	54.32	57.87	54.85	62.98	51.56	51.8	55.4467	55.68	-0.0353921	0.683358	-2.42335
855744	'CSE2'	41.53	29.78	34.9	32.06	37.73	39.93	36.5733	35.4033	0.0261048	0.881842	1.82591
853817	'CSE4'	37.98	35.21	34.62	40.44	42.1	46.81	43.1167	35.9367	0.238343	0.0575866	17.9637
850776	'CSF1'	6.45	6.49	6.53	6.77	6.23	6.57	6.52333	6.49	-0.0211044	0.810881	-1.4522
852324	'CSG2'	100.6	110.03	98.52	122.49	104.38	100.71	109.193	103.05	0.0559313	0.533469	3.95299
852458	'CSH1'	39.6	35.95	34.68	48.86	43.33	40.79	44.3267	36.7433	0.244013	0.0231563	18.4283
855040	'CSI1'	18.24	18.13	15.03	19.31	15.69	19.84	18.28	17.1333	0.0659214	0.676988	4.67532
854155	'CSI2'	41.54	46.67	42.82	48.68	48.93	53.34	50.3167	43.6767	0.177528	0.0801524	13.0944
855489	'CSL4'	42.28	48.71	46.16	40.69	44.88	54.28	46.6167	45.7167	0.0019234	0.987534	0.133409
850447	'CSM1'	30.66	34.47	26.04	29.6	34.19	29.27	31.02	30.39	0.00822267	0.959022	0.571579
854674	'CSM2'	21.57	25.3	25.21	28.59	24.7	23.67	25.6533	24.0267	0.068621	0.666062	4.87138
855067	'CSM3'	23.9	19.56	20.14	27.37	23.6	26.82	25.93	21.2	0.2638	0.0515794	20.0637
855901	'CSM4'	0	0	0	0.19	0	0	0.0633333	0	0.940239	0.817762	91.8846
851759	'CSN9'	16.31	14.3	12.23	13.07	13.37	18.35	14.93	14.28	0.0427352	0.858348	3.00649
851096	'CSR1'	203.7	220.84	208.15	188.38	203.36	214.73	202.157	210.897	-0.0875251	0.257996	-5.88642
856142	'CSR2'	20.38	18.08	23.5	21.2	18.55	19.77	19.84	20.6533	-0.0871866	0.403514	-5.86433
854637	'CSS1'	0.5	0.35	0.78	0.98	1.54	1.2	1.24	0.543333	1.16454	0.00164114	124.161
850576	'CSS2'	18.64	19.46	21.61	22.38	18.82	18.72	19.9733	19.9033	-0.0217458	0.895462	-1.496
854006	'CSS3'	13.84	12.99	16.28	41.54	48.67	42.47	44.2267	14.37	1.59928	2.54e-19	202.992
852330	'CST26'	28.28	27.7	26.08	24.4	26.26	26.76	25.8067	27.3533	-0.109944	0.333249	-7.3376
854775	'CST6'	260.39	261.86	246.17	256.88	255.99	254.22	255.697	256.14	-0.0296089	0.645205	-2.03142
851110	'CST9'	39.89	39.9	40.65	38.03	34.7	37.78	36.8367	40.1467	-0.152114	0.0965442	-10.0069
851843	'CTA1'	3.77	3.4	3.78	3.36	2.49	2.79	2.88	3.65	-0.372636	0.129863	-22.763
855119	'CTF13'	5.43	6.47	5.17	5.67	5.39	4.66	5.24	5.69	-0.14623	0.475307	-9.63911
855102	'CTF18'	18.92	17.78	16.3	19.89	18.44	18.63	18.9867	17.6667	0.0764037	0.462377	5.43864
856089	'CTF19'	6.81	6.93	9.04	5.8	6.09	8.09	6.66	7.59333	-0.216837	0.320296	-13.955
851097	'CTF3'	15.2	16.99	16.3	17.32	16.3	14.96	16.1933	16.1633	-0.0254593	0.819567	-1.74923
856254	'CTF4'	15.4	17.77	15.69	17.22	15.19	20.27	17.56	16.2867	0.0784778	0.491902	5.59033
856598	'CTF8'	41.79	57.4	52.57	46.79	46.9	46.29	46.66	50.5867	-0.137736	0.388772	-9.10557
851729	'CTH1'	142.96	123.1	115.77	107.89	124.85	123.4	118.713	127.277	-0.124788	0.201303	-8.28609
855920	'CTI6'	61.93	65.2	61.06	65.76	65.65	61.16	64.19	62.73	0.00639252	0.9388	0.444079
853718	'CTK1'	24.67	22.54	21.02	25.96	24.86	22.89	24.57	22.7433	0.0848947	0.444483	6.06103
853450	'CTK2'	14.85	15.16	13.88	16.77	11.87	16.56	15.0667	14.63	0.0128913	0.938366	0.897558
854928	'CTK3'	76.37	77.15	77.41	72.23	81.25	78.95	77.4767	76.9767	-0.0156827	0.866494	-1.08116
855218	'CTL1'	25.66	20.38	22.56	22.62	23.74	27.57	24.6433	22.8667	0.0824122	0.555525	5.87869
856509	'CTM1'	19.02	17.62	19.04	19.75	16.78	14.38	16.97	18.56	-0.157362	0.218624	-10.3337
850373	'CTO1'	13.21	12.86	16.19	15	10.84	14.66	13.5	14.0867	-0.0914039	0.606738	-6.13911
852594	'CTP1'	13.95	15.54	12.48	19.62	16.9	18.16	18.2267	13.99	0.354829	0.026246	27.8834
856241	'CTR1'	407.2	407.94	435.43	436.8	394.94	367.16	399.633	416.857	-0.0880983	0.255035	-5.9238
856580	'CTR2'	57.05	55.02	47.82	53.24	48.21	71.52	57.6567	53.2967	0.0889212	0.539103	6.35745
851129	'CTR3'	4.26	5.17	3.98	7.54	7.94	6.52	7.33333	4.47	0.690904	0.0141998	61.4295
850421	'CTR86'	9.8	9.14	10.95	11.2	10.92	9.18	10.4333	9.96333	0.0397055	0.791189	2.7904
854020	'CTR9'	49.11	53.39	49.07	100.22	104.05	95.84	100.037	50.5233	0.958141	5.89e-36	94.2805
850992	'CTS1'	992.22	1050.81	964.13	1109.22	841.71	917.18	956.037	1002.39	-0.097821	0.253563	-6.55567
851977	'CTS2'	24.98	22.46	24.2	26.02	21.16	23.66	23.6133	23.88	-0.044684	0.688827	-3.04978
852979	'CTT1'	525.13	569.05	637.59	397.03	320.81	323.63	347.157	577.257	-0.762977	1.02e-16	-41.0721
855867	'CUB1'	97.47	96.88	98.87	93.98	89.62	88.4	90.6667	97.74	-0.135884	0.0597762	-8.98883
855306	'CUE1'	83.91	82.58	95.22	90.27	107.24	98.47	98.66	87.2367	0.154031	0.163665	11.2674
853772	'CUE2'	14.67	13.51	12.96	15.42	14.49	15.01	14.9733	13.7133	0.099838	0.460822	7.16531
852768	'CUE3'	35.94	33.88	28.52	30.93	29.88	31.38	30.73	32.78	-0.120398	0.234037	-8.00662
854871	'CUE4'	141.29	145.21	148.5	119.78	156.56	126.5	134.28	145	-0.128638	0.301736	-8.53052
854206	'CUE5'	278.35	292.77	274.86	266.78	304.39	283.59	284.92	281.993	-0.0104533	0.892978	-0.72195
852886	'CUL3'	8.94	7.73	8.72	11.22	10.02	10.7	10.6467	8.46333	0.302556	0.019928	23.3328
856452	'CUP1-2'	328.4	309.57	270.01	269.41	218.45	271.16	253.007	302.66	-0.262988	0.0503113	-16.664
852710	'CUP2'	92.42	91.54	88.67	98.37	98.69	113.7	103.587	90.8767	0.163918	0.0862313	12.0325
855926	'CUP9'	214.04	217.7	185.39	224.05	201.97	205.69	210.57	205.71	0.0075506	0.925822	0.52474
856281	'CUR1'	263.5	246.16	214.17	239.79	221.66	231.11	230.853	241.277	-0.0887939	0.28916	-5.96915
855281	'CUS1'	31.34	33.53	29.2	30.75	34.1	38.74	34.53	31.3567	0.112487	0.323148	8.10905
855430	'CUS2'	72.68	72.31	52.65	62.57	67.46	76.63	68.8867	65.88	0.0399862	0.747413	2.8104
855567	'CUZ1'	195.21	170.78	171.81	170.49	156.1	176.61	167.733	179.267	-0.12206	0.139224	-8.11256
851741	'CWC15'	79.45	79.86	70.58	73.17	82.24	105.15	86.8533	76.63	0.158282	0.230472	11.5957
851318	'CWC2'	6.58	6.14	6.5	6.84	6.1	7.54	6.82667	6.40667	0.0644224	0.766217	4.56662
852093	'CWC21'	25.03	28.8	23.12	32.67	44.32	37.34	38.11	25.65	0.553729	0.00390141	46.7874
853195	'CWC22'	19.81	19.82	18.95	20.34	18.2	17.93	18.8233	19.5267	-0.0810837	0.461961	-5.46527
852749	'CWC23'	113.29	92.65	102.48	100.5	119.84	132.41	117.583	102.807	0.169131	0.124783	12.4381
851033	'CWC24'	20.17	23.02	21.63	25.03	25.84	27.61	26.16	21.6067	0.250287	0.0799211	18.9444
855476	'CWC25'	16.12	21.14	17.74	18.46	25.42	27.89	23.9233	18.3333	0.362388	0.0760629	28.5552
856041	'CWC27'	53.21	50.08	44.34	50.25	50.75	53.12	51.3733	49.21	0.0367708	0.726722	2.58151
852857	'CWH41'	51.62	54.43	52.8	55.56	46.9	52.91	51.79	52.95	-0.0615889	0.441044	-4.17918
850376	'CWH43'	59.09	61.88	59.68	69.14	58.44	56.26	61.28	60.2167	-0.00362707	0.966059	-0.251094
853766	'CWP1'	718.42	626.75	544.83	430.6	397	410.56	412.72	630	-0.63476	8.03e-13	-35.5952
853765	'CWP2'	9391.74	6110.55	6777.82	6100	6249.91	7798.77	6716.23	7426.7	-0.16121	0.470729	-10.5725
854950	'CYB2'	6.01	4.9	5.5	2.98	3.48	2.69	3.05	5.47	-0.868064	3.84e-05	-45.2118
855612	'CYB5'	27.63	26.43	28.05	38.3	39.84	47.23	41.79	27.37	0.590881	0.00181103	50.6166
853507	'CYC1'	51.56	42.01	58.29	56.28	22.97	22.65	33.9667	50.62	-0.605842	0.181339	-34.2912
854202	'CYC2'	75.5	73.36	71.47	87.93	67.93	75.69	77.1833	73.4433	0.0432821	0.652115	3.04555
851192	'CYC3'	145.16	139.93	136.44	125.98	145.81	133	134.93	140.51	-0.082319	0.352797	-5.54618
856672	'CYC7'	754.63	783.78	841.68	755.16	724.84	823.76	767.92	793.363	-0.0673493	0.411756	-4.56101
852410	'CYC8'	237.51	233.66	244.84	236.99	251.21	239.38	242.527	238.67	-0.00402597	0.952158	-0.27867
851440	'CYK3'	23.45	21.01	23.37	25.83	20.73	20.93	22.4967	22.61	-0.036271	0.727063	-2.48278
852041	'CYM1'	34.03	33.8	34.4	32.93	29.01	26.5	29.48	34.0767	-0.237522	0.00951048	-15.1799
853452	'CYR1'	48.21	45.54	46.8	46.6	42.96	40.91	43.49	46.85	-0.135766	0.0622398	-8.98138
851221	'CYS3'	1120.52	1235.38	1142.72	928.78	988.55	924.9	947.41	1166.21	-0.325596	4.51e-06	-20.2031
853059	'CYS4'	425.11	413.26	417.64	372.28	335.33	354	353.87	418.67	-0.270557	1.63e-05	-17.1001
854231	'CYT1'	245.18	243.47	263.87	248.32	207.01	218.68	224.67	250.84	-0.186704	0.0206014	-12.1389
853775	'CYT2'	124.83	140.33	135.52	132.56	126.91	127.8	129.09	133.56	-0.074399	0.391482	-5.02623
851579	'DAD1'	28.82	22.57	28.36	26.55	25.76	30.32	27.5433	26.5833	0.0329759	0.894912	2.31204
853958	'DAD2'	39.88	51.47	49.77	41.27	44.31	67.8	51.1267	47.04	0.0990559	0.60096	7.10723
852535	'DAD3'	32.42	27.81	40.79	28.56	33.29	32.27	31.3733	33.6733	-0.122144	0.609102	-8.1179
851919	'DAD4'	60.44	92.81	107.29	90.6	111.57	152.75	118.307	86.8467	0.43474	0.0541269	35.1667
854932	'DAK1'	145.88	149.47	145.85	161.27	152.73	142.95	152.317	147.067	0.0232596	0.748895	1.6253
850491	'DAK2'	0.41	0.32	0.12	0.58	0.61	0.61	0.6	0.283333	1.04677	0.0959845	106.59
854845	'DAL1'	0.76	0.21	0.05	0.05	0.11	0.43	0.196667	0.34	-0.818856	0.4329	-43.3109
854847	'DAL2'	11.79	13.43	10.84	13.95	11.53	12.97	12.8167	12.02	0.0645446	0.699785	4.57548
854850	'DAL3'	2.61	2.99	2.42	3.2	3.42	6.55	4.39	2.67333	0.69176	0.107638	61.5253
854846	'DAL4'	0.27	0.22	0.04	0.57	0.19	0.49	0.416667	0.176667	1.21297	0.123401	131.814
853617	'DAL5'	5.05	5.24	4.37	6.25	5.45	7.49	6.39667	4.88667	0.36027	0.0624401	28.3666
854849	'DAL7'	12.84	11.5	12.36	14.23	13.67	12.75	13.55	12.2333	0.120628	0.355065	8.7208
853904	'DAL80'	0.1	0.48	0.58	0.69	0.39	0.39	0.49	0.386667	0.300811	0.752792	23.1837
854841	'DAL81'	59.24	56.56	57.68	54.2	59.97	56.76	56.9767	57.8267	-0.0479719	0.537133	-3.27049
855402	'DAL82'	39.2	35.48	38.36	35.18	37.77	43.52	38.8233	37.68	0.0179231	0.886922	1.25008
853010	'DAM1'	77.15	73.08	77.5	72.88	80.4	87.41	80.23	75.91	0.0539438	0.566227	3.80988
853615	'DAN1'	0.61	0.34	0	0.09	0.17	0.26	0.173333	0.316667	-0.896235	0.483017	-46.2713
853616	'DAN4'	9.9	10.7	10.76	15.04	16.07	12.42	14.51	10.4533	0.446593	0.000153	36.2819
855933	'DAP1'	80.68	83.79	73.65	71.06	81.34	71.33	74.5767	79.3733	-0.110295	0.364832	-7.36014
856423	'DAP2'	72.7	64.73	70.6	76.88	58.62	63.87	66.4567	69.3433	-0.0910408	0.327201	-6.11548
853292	'DAS1'	32.14	32.12	35.08	35	34.36	35.56	34.9733	33.1133	0.0511192	0.563489	3.60684
851583	'DAS2'	12.43	13.7	14.33	13.55	13.62	12.59	13.2533	13.4867	-0.0502868	0.793987	-3.42557
854927	'DAT1'	55.13	55.07	57.36	63.45	85.74	82.02	77.07	55.8533	0.441458	0.000327	35.7976
852984	'DBF2'	33.98	30.24	34.83	31.32	32.33	34.56	32.7367	33.0167	-0.0396092	0.68628	-2.70816
856227	'DBF20'	15.24	14.61	14.74	16.66	16.56	15.89	16.37	14.8633	0.112224	0.340274	8.08935
851623	'DBF4'	64.04	64.44	62.5	68.25	70.51	68.65	69.1367	63.66	0.0918858	0.215738	6.57624
855984	'DBP1'	6.8	6.56	7.21	6.48	6.11	6.38	6.32333	6.85667	-0.144221	0.369281	-9.51323
851530	'DBP10'	19.04	22.28	23.21	18.92	19.75	22.23	20.3	21.51	-0.112433	0.283342	-7.4973
855611	'DBP2'	51.63	60.79	69.4	47.93	53.82	56.72	52.8233	60.6067	-0.225986	0.0413209	-14.499
852802	'DBP3'	49.06	54.2	58.64	48.21	49.31	52.66	50.06	53.9667	-0.136181	0.147687	-9.00751
854211	'DBP5'	212.28	205.27	194.9	197.67	186.26	195.5	193.143	204.15	-0.107314	0.108755	-7.16854
855774	'DBP6'	29.48	34.53	31.67	28	32.47	33.98	31.4833	31.8933	-0.0458341	0.666158	-3.12704
853894	'DBP7'	5.79	6.72	8.01	5.82	5.95	7.17	6.31333	6.84	-0.144525	0.385187	-9.53231
856574	'DBP8'	19.58	21.84	21.2	21.6	26.33	23.31	23.7467	20.8733	0.160472	0.205041	11.7653
850982	'DBP9'	33.09	39.55	40.27	36.79	39.59	39.15	38.51	37.6367	0.00567883	0.955341	0.394402
853708	'DBR1'	11.16	10.24	10.73	10.6	8.79	11.71	10.3667	10.71	-0.0764379	0.645609	-5.16036
850344	'DCC1'	31.28	27.4	25.6	31.43	26.13	29.53	29.03	28.0933	0.0200048	0.86733	1.39628
856548	'DCD1'	27.99	29.76	28.05	31.21	31.88	33.21	32.1	28.6	0.140412	0.232588	10.222
854848	'DCG1'	1.66	3.03	2.4	2.11	1.41	2.94	2.15333	2.36333	-0.163226	0.722674	-10.6974
854352	'DCI1'	12.89	13.12	10.98	13.15	11.05	12.04	12.08	12.33	-0.0557884	0.764559	-3.79315
851141	'DCK1'	14.85	13.66	14.51	14.89	13.87	14.07	14.2767	14.34	-0.0349867	0.671424	-2.39593
850819	'DCN1'	55.05	56.78	52.09	64.03	62.63	57.51	61.39	54.64	0.142857	0.163847	10.409
854016	'DCP1'	92.62	94.57	84.55	192.29	176.15	204.6	191.013	90.58	1.05095	8.28e-33	107.19
855605	'DCP2'	92.43	89.45	95.9	93.2	91.54	96.66	93.8	92.5933	-0.00958377	0.887185	-0.662095
851075	'DCR2'	19.27	17.81	17.54	20	20.49	19.15	19.88	18.2067	0.100329	0.36531	7.20179
850974	'DCS1'	117.66	105.4	123.63	112.45	98.41	96.85	102.57	115.563	-0.199492	0.0286353	-12.9143
854344	'DCS2'	251.72	246.67	269.63	305.38	277.62	278.51	287.17	256.007	0.138476	0.0580996	10.0741
850565	'DCV1'	0.28	0	0.27	0.14	0.41	0.14	0.23	0.183333	0.301588	0.85302	23.2501
853820	'DCW1'	80.2	78.07	83.95	89.62	87.01	95.3	90.6433	80.74	0.139336	0.0777711	10.1398
855907	'DDC1'	11.82	14.12	11.86	13.83	14.51	13.62	13.9867	12.6	0.123386	0.33798	8.92887
856886	'DDI1'	135.24	136.18	129.79	123.3	127.42	126.49	125.737	133.737	-0.115417	0.111592	-7.68849
850483	'DDI2'	0.44	0.84	0.78	0.92	0.18	0.86	0.653333	0.686667	-0.119471	0.895695	-7.94749
855381	'DDI3'	2.23	0.84	1.37	1.15	1.97	1.29	1.47	1.48	-0.0614388	0.918467	-4.16921
854187	'DDL1'	22.37	20.49	20.53	22.21	20.94	20.78	21.31	21.13	-0.0154549	0.875109	-1.06554
854334	'DDP1'	190.02	186.64	180.64	195.35	204.27	190.19	196.603	185.767	0.058755	0.476675	4.15666
854104	'DDR2'	266.5	259.61	368.8	200.11	134.16	144.62	159.63	298.303	-0.921675	4.09e-07	-47.2104
855210	'DDR48'	893.09	959.68	991.6	1015.72	1164.37	1067.32	1082.47	948.123	0.165516	0.0361619	12.1567
854379	'DED1'	81.51	98.42	94.66	86.72	81.5	82.89	83.7033	91.53	-0.157298	0.0672102	-10.3297
856412	'DED81'	429.44	452.01	460.02	465.49	510.83	441.58	472.633	447.157	0.0539826	0.490757	3.81267
853811	'DEF1'	812.07	679.57	715.85	669.2	786.98	748.63	734.937	735.83	-0.0273979	0.749129	-1.88116
850550	'DEG1'	31.39	31.98	38.3	35.28	38.25	36.16	36.5633	33.89	0.0829558	0.455416	5.91859
851220	'DEP1'	130.31	138.33	139.42	126.84	145.59	139.6	137.343	136.02	-0.0117773	0.888327	-0.813019
852500	'DER1'	39.95	35.68	35.98	41.73	46.87	52.41	47.0033	37.2033	0.313777	0.0187847	24.2958
851621	'DET1'	73.88	72.91	67.99	71.23	68.17	71.38	70.26	71.5933	-0.0535135	0.53707	-3.64132
854762	'DFG10'	51.52	42.56	46.23	56.56	54.27	55.81	55.5467	46.77	0.222868	0.0455002	16.7051
854195	'DFG16'	39.43	39.6	43.7	41.32	39.81	38.44	39.8567	40.91	-0.0653795	0.464083	-4.43061
855278	'DFG5'	34.69	34.94	35.4	37.8	33.91	44.06	38.59	35.01	0.111831	0.292622	8.0599
852020	'DFM1'	78.34	72.91	75.11	87.55	98.52	93.92	93.33	75.4533	0.281778	0.00168444	21.5692
854411	'DFR1'	89.77	100.57	68.21	97.07	126.1	125.15	116.107	86.1833	0.409036	0.00248649	32.7798
854419	'DGA1'	47.92	49.11	43.49	53.7	44.67	48.68	49.0167	46.84	0.037384	0.702259	2.62512
854488	'DGK1'	67.9	70.07	65.6	74.49	65.32	64.69	68.1667	67.8567	-0.0199368	0.835515	-1.37241
1466512	'DGR1'											0
853738	'DGR2'	47.57	47.98	47.83	54.24	45.45	46.49	48.7267	47.7933	-0.00112198	0.989251	-0.0777393
851394	'DHH1'	56.04	63.25	63.32	56.52	57.28	52.16	55.32	60.87	-0.165027	0.0710622	-10.8088
853784	'DHR2'	1.9	2.71	3.92	2.33	3.05	3.2	2.86	2.84333	-0.0167118	0.949329	-1.15169
855364	'DIA1'	99.89	103.21	100.66	139.52	109.57	119.02	122.703	101.253	0.24899	0.00606683	18.8375
854247	'DIA2'	15.78	15.51	15.83	15.66	13.58	15.46	14.9	15.7067	-0.104952	0.332964	-7.01642
851537	'DIA3'	2.75	1.71	1.05	2.08	3.18	4.19	3.15	1.83667	0.754754	0.0355562	68.7344
856402	'DIA4'	39.95	40.88	38.64	42.22	34.96	35.09	37.4233	39.8233	-0.117722	0.249869	-7.8358
856197	'DIB1'	46.05	50.15	42.79	52.13	41.81	48.1	47.3467	46.33	0.00897784	0.952084	0.624237
851063	'DIC1'	95.04	92.59	89.87	54.79	73.65	66.86	65.1	92.5	-0.530044	1.9e-06	-30.7466
853906	'DID2'	175.72	175.61	159.63	150.69	166.09	163.13	159.97	170.32	-0.113409	0.19475	-7.55988
853868	'DID4'	103.87	108.59	102.49	106.61	112.67	122.23	113.837	104.983	0.0922211	0.313779	6.60101
853142	'DIE2'	49.32	48.6	51.14	59.39	52.14	48.7	53.41	49.6867	0.0764803	0.412304	5.44424
851157	'DIF1'	142.33	156.78	132.95	133.88	168.29	174.4	158.857	144.02	0.123304	0.299286	8.92266
856058	'DIG1'	241.07	249.26	252.16	256.85	274.4	283.4	271.55	247.497	0.10709	0.132949	7.70538
852091	'DIG2'	63.96	60.81	64.6	64.99	63.73	68.36	65.6933	63.1233	0.0311059	0.731512	2.17951
855862	'DIM1'	38.85	40.42	38.29	35.2	34.47	35.63	35.1	39.1867	-0.185156	0.0842893	-12.0446
851856	'DIN7'	6.39	5.28	6.03	6.24	6.17	6.83	6.41333	5.9	0.0944489	0.635995	6.76575
850820	'DIP2'	19.08	20.57	20.31	18.69	19.08	20.44	19.4033	19.9867	-0.07085	0.449716	-4.79231
855863	'DIP5'	26.13	20.22	21.8	27.38	21.76	20.87	23.3367	22.7167	0.0111257	0.929609	0.774154
854138	'DIS3'	29.14	26.97	28.37	28.4	27.41	30.39	28.7333	28.16	0.000741	0.992866	0.0513754
852012	'DIT1'	1.51	1.87	1.45	2.25	1.44	1.49	1.72667	1.61	0.0705335	0.835469	5.01049
852011	'DIT2'	0.35	1.03	0.55	0.61	0.7	0.4	0.57	0.643333	-0.213384	0.722219	-13.7488
854820	'DJP1'	71.24	75.81	66.13	67.82	65.02	68.03	66.9567	71.06	-0.112871	0.183797	-7.52539
851380	'DLD1'	114.97	112.8	109.65	109.37	118.25	109.79	112.47	112.473	-0.0263272	0.726813	-1.80831
851376	'DLD2'	48.68	48.91	51.44	52.97	46.2	50.04	49.7367	49.6767	-0.0269237	0.754596	-1.8489
856638	'DLD3'	149.13	133.55	117.78	157.86	160.03	165.11	161	133.487	0.244022	0.00439613	18.4289
853381	'DLS1'	187.05	196.9	126.44	199.62	196.03	202.07	199.24	170.13	0.207447	0.094626	15.4643
855156	'DLT1'	17.14	17.07	15.24	15.65	14.59	18.04	16.0933	16.4833	-0.0616591	0.679295	-4.18384
856515	'DMA1'	81.78	76.03	88.33	88.72	83.06	84.53	85.4367	82.0467	0.0310197	0.716521	2.1734
855607	'DMA2'	37.4	32.6	33.85	37.72	39.23	41.14	39.3633	34.6167	0.158868	0.098228	11.6411
856926	'DMC1'	2.46	1.05	1.52	1.93	1.74	1.97	1.88	1.67667	0.141142	0.743479	10.2778
855251	'DML1'	9.85	9.31	10.31	10.73	9.53	12.31	10.8567	9.82333	0.116232	0.456265	8.39005
856569	'DNA2'	11.04	12.03	10.29	10.91	9.78	11.61	10.7667	11.12	-0.0765629	0.453081	-5.16858
856913	'DNF1'	31.32	33.26	33.16	35.24	32.25	33.65	33.7133	32.58	0.0201412	0.783841	1.40587
851667	'DNF2'	29.09	30.52	29.64	30.63	34.54	29.6	31.59	29.75	0.0600454	0.488579	4.24986
855197	'DNF3'	13.22	13.54	14.01	15.24	13.76	13.73	14.2433	13.59	0.0388282	0.659277	2.72791
854166	'DNL4'	19.76	19.98	19.69	22.16	18.36	20.34	20.2867	19.81	0.00492317	0.958509	0.341831
850686	'DNM1'	37.19	36.8	38.22	38.58	31.39	33.4	34.4567	37.4033	-0.147651	0.103883	-9.72807
853667	'DOA1'	97.95	96.37	89.94	97.09	97.44	89.55	94.6933	94.7533	-0.0278437	0.714216	-1.91148
851641	'DOA4'	37.32	37.08	34.8	36.94	37.02	40.01	37.99	36.4	0.0335842	0.6741	2.35518
852611	'DOC1'	11.27	9.9	12.49	10.46	7.08	9.1	8.88	11.22	-0.366102	0.0990954	-22.4124
856440	'DOG1'	7.55	7.41	5.72	10.44	12.06	15.96	12.82	6.89333	0.871807	0.000232	82.9953
856439	'DOG2'	133.52	135.57	125.84	135.6	137.71	162.36	145.223	131.643	0.116366	0.200869	8.40012
855731	'DOM34'	25.9	24.62	23.22	25.77	22.91	26.83	25.17	24.58	0.006605	0.955504	0.458873
851866	'DON1'	14.13	15.86	13.69	10.35	14.66	13.62	12.8767	14.56	-0.201466	0.233365	-13.0333
851719	'DOP1'	18.87	19.38	20.16	20.95	17.58	17.84	18.79	19.47	-0.0807546	0.358872	-5.4437
851640	'DOS2'	67.43	67.67	57.51	60.86	67.02	74.17	67.35	64.2033	0.0439674	0.67842	3.0945
852050	'DOT1'	18.67	17.44	17.16	19.05	15.11	14.83	16.33	17.7567	-0.14918	0.230638	-9.82372
854805	'DOT5'	92.11	79.08	96.42	102.88	82	94.64	93.1733	89.2033	0.0358338	0.746424	2.51492
856822	'DOT6'	594.89	584.22	602.89	628.65	644.4	640.68	637.91	594	0.0756446	0.216826	5.38318
853355	'DPB11'	22.24	20.39	22.35	23.77	21.93	23.57	23.09	21.66	0.0640187	0.49942	4.53737
856305	'DPB2'	16.16	14.73	15.25	18.49	21.02	20.64	20.05	15.38	0.356137	0.00128809	27.9994
852580	'DPB3'	33.19	37.61	34.32	32.51	37.37	41.18	37.02	35.04	0.0559371	0.697342	3.95341
851699	'DPB4'	41.01	43.49	34.12	30.65	33.03	39.64	34.44	39.54	-0.222007	0.13917	-14.2628
854703	'DPH1'	9.53	11.95	11.17	10.23	10.59	11.28	10.7	10.8833	-0.0523145	0.745665	-3.56121
853643	'DPH2'	41.18	47.93	45.35	43.36	50.2	46.41	46.6567	44.82	0.0318151	0.749894	2.22975
850869	'DPH5'	223.54	245.51	228.88	200.2	201.81	199.31	200.44	232.643	-0.240727	0.00109284	-15.3681
850835	'DPH6'	23.12	27.32	25.77	27.87	24.99	25.71	26.19	25.4033	0.0152719	0.879383	1.06419
851888	'DPL1'	153.52	152.63	146.21	158.35	157.52	153.44	156.437	150.787	0.0260201	0.699114	1.81994
856313	'DPM1'	646.81	669.67	672.7	631.5	770.64	740.53	714.223	663.06	0.0832551	0.326978	5.94056
851878	'DPP1'	67.89	66.17	59.15	67.22	66.83	63.87	65.9733	64.4033	0.0095906	0.921458	0.666984
850643	'DPS1'	753.67	849.8	777.36	789.94	839.38	752.7	794.007	793.61	-0.0256135	0.737187	-1.75973
853945	'DRE2'	191.17	179.64	159.04	109.33	108.87	119.59	112.597	176.617	-0.675494	2.19e-15	-37.3882
852985	'DRN1'	18.01	17.39	18.26	17.61	18.91	20.79	19.1033	17.8867	0.0680142	0.570069	4.82728
850652	'DRS1'	29.54	35.13	36.15	29.55	37.35	36.35	34.4167	33.6067	0.00785706	0.944633	0.546096
851207	'DRS2'	17.82	16.89	17.29	17.97	17.07	16.64	17.2267	17.3333	-0.0366364	0.669166	-2.50747
854081	'DSC2'	116.99	111.62	106.7	114.18	108.35	111.72	111.417	111.77	-0.0307838	0.695746	-2.11116
854398	'DSC3'	65.48	75.39	76.85	64.72	70.1	71.08	68.6333	72.5733	-0.106427	0.294915	-7.11144
852679	'DSD1'	65.96	62.27	61.66	69.86	70	74.5	71.4533	63.2967	0.148033	0.0738562	10.8058
856861	'DSE1'	92.27	91.47	93.38	100.94	65.42	76.56	80.9733	92.3733	-0.221024	0.0501777	-14.2044
856546	'DSE2'	181.42	193.26	159.4	185.25	166.05	177.19	176.163	178.027	-0.0417977	0.617439	-2.85563
854437	'DSE3'	59.41	55.2	55.26	53.11	50.44	56.04	53.1967	56.6233	-0.117384	0.180397	-7.81423
855804	'DSE4'	36.56	38.36	47.34	52.57	39.14	42.43	44.7133	40.7533	0.102891	0.356734	7.39232
856639	'DSF1'	5.41	4.97	5.81	4.34	5.03	5.64	5.00333	5.39667	-0.130662	0.522525	-8.65876
852292	'DSF2'	43	36.64	40.05	39.22	38.79	49.03	42.3467	39.8967	0.0575091	0.57122	4.06674
855319	'DSK2'	685.4	724.11	667.64	614.96	666.08	665.31	648.783	692.383	-0.119596	0.0876821	-7.95544
855463	'DSL1'	26.27	23.65	22.63	27.07	22.52	25.95	25.18	24.1833	0.0292709	0.76956	2.04963
854827	'DSN1'	72.37	74.24	64.03	63.42	72.63	75.47	70.5067	70.2133	-0.0203658	0.826861	-1.40173
855331	'DSS1'	16.17	14.99	14.48	15.07	15.39	14.66	15.04	15.2133	-0.0434301	0.665098	-2.96548
856128	'DSS4'	14.49	10.29	13.77	17.16	13.01	17.38	15.85	12.85	0.278392	0.281498	21.2842
852839	'DST1'	137.03	145.21	136.66	149.35	158	153.44	153.597	139.633	0.112077	0.151381	8.07829
851307	'DTD1'	48.05	53.19	49.7	59.49	53.19	59.86	57.5133	50.3133	0.170064	0.204535	12.5108
852478	'DTR1'	0.04	0.17	0.17	0.21	0.17	0.13	0.17	0.126667	0.395831	0.707952	31.5701
854066	'DUF1'	63.24	62.05	63.47	66.76	62.27	62.4	63.81	62.92	-0.00812865	0.905673	-0.561851
850605	'DUG1'	367.45	377.4	367.04	357.39	339.24	368.66	355.097	370.63	-0.0895081	0.151855	-6.01569
852584	'DUG2'	30.75	30.3	28.19	30.22	23.3	25.97	26.4967	29.7467	-0.196748	0.04468	-12.7485
855530	'DUG3'	46.09	50.39	46.75	46.17	52.23	54.06	50.82	47.7433	0.0643808	0.532658	4.5636
851457	'DUN1'	18.21	15.07	14.99	17.77	15.93	17.69	17.13	16.09	0.0630114	0.618815	4.4644
852819	'DUO1'	24.16	17.95	20.39	21.87	19.4	23.18	21.4833	20.8333	0.0184976	0.909371	1.29041
852507	'DUR1,2'	5.81	5.71	5.77	5.64	5.07	5.89	5.53333	5.76333	-0.0874637	0.426499	-5.88241
856370	'DUR3'	1.93	2.1	2.1	2.1	2.12	2.1	2.10667	2.04333	0.0162489	0.947995	1.13265
854895	'DUS1'	3.02	4.68	3.86	5.88	3.78	6.2	5.28667	3.85333	0.424506	0.100442	34.2113
851117	'DUS3'	24.94	31.09	28.75	24.48	29.36	30.48	28.1067	28.26	-0.0348116	0.762721	-2.38408
851121	'DUS4'	24.35	23.07	29.41	27.11	25.8	28.16	27.0233	25.61	0.049989	0.693929	3.5257
852554	'DUT1'	65.41	68.71	61.66	62.58	54.66	70.27	62.5033	65.26	-0.0846792	0.523904	-5.70058
851976	'DXO1'	14.54	18.66	17	21.63	19.29	20.28	20.4	16.7333	0.257338	0.0511679	19.5271
853928	'DYN1'	4.7	5.08	4.59	5.85	4.94	5.15	5.31333	4.79	0.120421	0.205	8.70521
852034	'DYN2'	166.98	157.03	157.53	150.32	148.98	177.76	159.02	160.513	-0.028965	0.813138	-1.98768
855345	'DYN3'	29.07	27.41	27.64	28.71	31.3	29.03	29.68	28.04	0.0570958	0.639225	4.03693
856465	'DYS1'	227.75	235.59	226.22	229.06	212.13	218.95	220.047	229.853	-0.0900581	0.178379	-6.05151
851962	'EAF1'	35.71	33.72	38.27	38.7	38.21	36.49	37.8	35.9	0.0468043	0.574188	3.29743
856134	'EAF3'	137.2	133.18	129.42	124.33	138.68	135.43	132.813	133.267	-0.0304876	0.701177	-2.09107
856696	'EAF5'	58.62	58.48	51.43	50.66	58.64	61.85	57.05	56.1767	-0.00219571	0.98429	-0.152079
853544	'EAF6'	65.75	56.33	57.35	66.36	71.83	72.69	70.2933	59.81	0.21487	0.149379	16.0599
855586	'EAF7'	86.64	80.92	73.25	66.5	87.2	92.58	82.0933	80.27	0.00762362	0.94697	0.529828
853631	'EAP1'	240.29	243.98	239.72	235.43	237.2	233.57	235.4	241.33	-0.0631574	0.318227	-4.2833
855207	'EAR1'	72.98	71.86	73.79	79.1	78.33	79.11	78.8467	72.8767	0.0863398	0.243378	6.16732
853682	'EBP2'	81.63	97.83	90.76	75.04	87.62	91.12	84.5933	90.0733	-0.11691	0.241239	-7.78393
851787	'EBS1'	31.71	33.57	33.41	33.14	35.52	30.82	33.16	32.8967	-0.0152246	0.866686	-1.04974
850990	'ECI1'	15.98	14.74	16.61	15.21	12.31	15.03	14.1833	15.7767	-0.181534	0.282348	-11.8235
853049	'ECL1'	428.2	401.76	428.4	395.4	541.28	503.31	479.997	419.453	0.172455	0.0984659	12.6975
851240	'ECM1'	24.31	32	34.23	29.94	32.44	33.97	32.1167	30.18	0.0644407	0.682533	4.56795
856682	'ECM10'	12.51	12.13	12.47	13.22	12.38	14.24	13.28	12.37	0.0741049	0.540419	5.27077
852057	'ECM11'	0.43	0.42	0.94	0.43	0.51	0.34	0.426667	0.596667	-0.507209	0.53306	-29.6418
856416	'ECM12'	1.21	0.8	0.99	0.2	0.2	1.18	0.526667	1	-0.937183	0.376313	-47.7748
852237	'ECM13'	3.22	5.4	4.61	6.68	10.94	5.53	7.71667	4.41	0.786673	0.0125154	72.5092
856533	'ECM14'	82.23	78.01	81.34	84.79	76.78	84.11	81.8933	80.5267	-0.00344017	0.965276	-0.23817
852285	'ECM15'	330.11	326.35	323.88	335.11	264.62	270.22	289.983	326.78	-0.192181	0.0546077	-12.4719
855158	'ECM16'	18.2	24.41	22.27	18.07	18.26	16.91	17.7467	21.6267	-0.313992	0.00399424	-19.5587
851703	'ECM18'	13.28	11.89	11.99	9.92	9.28	10.79	9.99667	12.3867	-0.336399	0.0250065	-20.7984
851106	'ECM19'	362.15	369.44	389.69	385.96	358.8	457.66	400.807	373.76	0.0807107	0.414098	5.75389
852357	'ECM2'	24.09	23.22	23.39	21.89	23.29	22.35	22.51	23.5667	-0.0919625	0.452407	-6.17544
852173	'ECM21'	30.19	31.9	30.89	32.2	32.29	30.95	31.8133	30.9933	0.00988358	0.900805	0.68743
850928	'ECM22'	49.78	51.05	51.53	54.68	64.21	59.49	59.46	50.7867	0.201167	0.020442	14.9628
856086	'ECM23'	0	0	0.15	0	0	0	0	0.05	-0.983314	0.80957	-49.4184
853229	'ECM25'	47.08	46.84	47.07	51.52	50.49	44.06	48.69	46.9967	0.0242988	0.788166	1.69853
853570	'ECM27'	23.17	25.53	23.22	28.58	23.4	25.66	25.88	23.9733	0.0811378	0.418643	5.7852
856355	'ECM29'	18.71	18.31	19.62	20.81	15.64	18.2	18.2167	18.88	-0.0828282	0.38343	-5.57951
854259	'ECM3'	74.45	77.06	85.06	90.34	96.15	92.57	93.02	78.8567	0.211246	0.0103974	15.7687
851156	'ECM30'	57.43	52.37	54.06	58.73	56.85	51.79	55.79	54.62	0.00318078	0.967475	0.220718
852474	'ECM31'	26.91	26.02	26.17	28.96	26.65	28.12	27.91	26.3667	0.0554959	0.647443	3.92162
856923	'ECM32'	38.85	38.21	38.99	36.19	36.87	39.53	37.53	38.6833	-0.0720347	0.341349	-4.87046
852370	'ECM33'	685.2	697.02	716.08	732.74	647.02	659.46	679.74	699.433	-0.0690454	0.303392	-4.67314
856342	'ECM34'	0	0	0	0.17	0	0.51	0.226667	0	2.8225	0.288183	607.386
851006	'ECM38'	66.34	66.4	65.89	60.05	60.16	56.13	58.78	66.21	-0.198845	0.0103095	-12.8752
853951	'ECM4'	43.53	40.43	41.81	42.78	37.64	34.01	38.1433	41.9233	-0.163261	0.136981	-10.6996
855214	'ECM5'	10.17	9.2	8.62	10.57	9.23	9.75	9.85	9.33	0.0491977	0.642006	3.46894
851164	'ECM7'	25.54	25.33	25.87	28.9	27.36	31.02	29.0933	25.58	0.158052	0.136169	11.578
852368	'ECM8'	2.02	1.41	1.57	1.16	0.85	1.28	1.09667	1.66667	-0.629721	0.167431	-35.3698
853873	'ECM9'	8.46	6.24	5.84	10.46	6.34	5.44	7.41333	6.84667	0.0864437	0.725749	6.17497
850584	'ECO1'	10.95	10.65	8.59	9.88	8.11	10.35	9.44667	10.0633	-0.118288	0.566502	-7.87194
852890	'ECT1'	107.39	99.11	98.99	109.2	107.18	115.12	110.5	101.83	0.0916846	0.256792	6.56138
852650	'EDC1'	108.98	102.29	104.65	98.5	116.73	107.6	107.61	105.307	0.00939181	0.929249	0.653114
856757	'EDC2'	357.1	391.46	415.65	336.62	380.32	327.42	348.12	388.07	-0.178153	0.0585449	-11.6166
856700	'EDC3'	94.45	95.28	90.65	106.56	104.76	111.81	107.71	93.46	0.177179	0.0130262	13.0671
852233	'EDE1'	191.17	196.51	206.94	198.86	192.74	185.18	192.26	198.207	-0.0721851	0.283495	-4.88037
852321	'EDS1'	3.1	2.92	3.54	3.51	2.8	3.58	3.29667	3.18667	0.0185704	0.922171	1.29552
856010	'EEB1'	151.46	127.18	120.44	151.55	169.93	202.61	174.697	133.027	0.366868	0.00053	28.955
851260	'EFB1'	1545.77	1610.76	1630.83	1357.96	1497.68	1663.94	1506.53	1595.79	-0.107222	0.18282	-7.1626
853188	'EFG1'	8.51	11.23	13.33	10.55	11.26	15.06	12.29	11.0233	0.129344	0.574482	9.37964
856346	'EFM1'	32.68	30.94	30.63	35.27	31.65	31.14	32.6867	31.4167	0.029351	0.755946	2.0553
852574	'EFM2'	13.08	16.58	13.36	13.63	15.05	14.94	14.54	14.34	-0.00651354	0.965096	-0.450467
853593	'EFM3'	11.57	12.58	11.65	12.08	11.46	11.8	11.78	11.9333	-0.0455756	0.78246	-3.10968
854746	'EFM4'	40.92	43.82	41.91	32.98	33.95	42.92	36.6167	42.2167	-0.231099	0.072073	-14.8014
852884	'EFM5'	196.05	187.42	186.82	189.49	179.81	211.45	193.583	190.097	0.000331	0.99674	0.0229458
855707	'EFM6'	4.59	7.51	7.12	6.7	6.35	7.65	6.9	6.40667	0.0800913	0.768889	5.7085
855252	'EFR3'	26.57	28.46	28.12	33.07	25.52	25.55	28.0467	27.7167	-0.0124864	0.906688	-0.861753
854301	'EFT1'	549.08	585.89	580	527.27	497.33	491.38	505.327	571.657	-0.206164	0.00137888	-13.3161
851993	'EFT2'	818.87	904.06	891.46	837.28	808.56	801.8	815.88	871.463	-0.123267	0.0636743	-8.18938
856070	'EGD1'	1077.1	1247.5	1178.78	1058.45	1030.69	1079.85	1056.33	1167.79	-0.167502	0.0209298	-10.9617
856600	'EGD2'	1223.08	1333.68	1235.81	1010.02	1140	1125.16	1091.73	1264.19	-0.233651	0.0021035	-14.952
854824	'EGH1'	36.89	37.12	34.75	40.54	41.76	37.74	40.0133	36.2533	0.115603	0.18213	8.3428
1466399	'EGO2'	17.56	13.74	19.18	19.43	18.04	19.19	18.8867	16.8267	0.14862	0.67999	10.8509
855770	'EGO4'	223.69	338.1	349.85	291.8	315.58	294.02	300.467	303.88	-0.034171	0.802926	-2.34072
855389	'EGT2'	204.25	191.08	225.39	222.08	203.94	193.73	206.583	206.907	-0.0305151	0.702974	-2.09293
851606	'EHD3'	79.74	84.04	91.55	94	82.55	83.11	86.5533	85.11	-0.00416093	0.961514	-0.287998
852476	'EHT1'	256.7	248.3	246.39	282.17	275.56	259.39	272.373	250.463	0.0944012	0.168168	6.76222
855047	'EIS1'	129.92	134.5	134.55	115.32	117	106.63	112.983	132.99	-0.262404	0.000297	-16.6302
851725	'EKI1'	12.76	14.29	13.36	13.89	13.27	16.12	14.4267	13.47	0.0704203	0.593338	5.00225
855491	'ELA1'	59.87	67.68	67.71	64.73	74.41	70.84	69.9933	65.0867	0.0790745	0.419396	5.63402
856061	'ELC1'	31.35	21.48	24.37	31.13	26.64	27.26	28.3433	25.7333	0.120433	0.622439	8.70613
853697	'ELF1'	351.16	337.01	316.26	325.54	309.78	340.94	325.42	334.81	-0.0627368	0.42804	-4.25539
854315	'ELG1'	9.07	9.14	8.06	11.52	9.66	10.75	10.6433	8.75667	0.252515	0.0480017	19.1282
853818	'ELM1'	6.05	6.97	6.67	7.94	7.18	6.7	7.27333	6.56333	0.119945	0.452607	8.66936
853243	'ELO1'	130.26	129.6	114.02	163.93	118.07	134.79	138.93	124.627	0.128502	0.215091	9.31579
850400	'ELO2'	85.58	82.94	81.74	99.84	85.3	91.09	92.0767	83.42	0.115013	0.174783	8.29845
851087	'ELO3'	113.5	128.24	106.3	145.94	117.37	118.48	127.263	116.013	0.105951	0.282659	7.62037
853114	'ELP2'	28.51	26.66	30.72	29.48	28.84	30.67	29.6633	28.63	0.0229405	0.800243	1.60283
856019	'ELP3'	29.39	28.21	28.54	24.6	24.38	27.3	25.4267	28.7133	-0.202948	0.0408611	-13.1227
856002	'ELP4'	56.04	61.22	55.83	57.63	55.77	60.64	58.0133	57.6967	-0.0196425	0.820116	-1.35229
855360	'ELP6'	67.67	67.67	61.24	57.69	62.61	57.78	59.36	65.5267	-0.166928	0.0995884	-10.9263
850312	'EMC1'	148.76	155.19	153.29	163.31	135.88	141.41	146.867	152.413	-0.0826569	0.278243	-5.5683
851626	'EMC10'	166.91	142.4	147.43	155.4	139.48	169.94	154.94	152.247	0.000114	0.999055	0.00790219
853550	'EMC2'	93.43	99.18	86.14	97.94	82.53	96.98	92.4833	92.9167	-0.0338862	0.716927	-2.32144
853628	'EMC3'	98.39	99.14	101.53	88.67	92.08	86.07	88.94	99.6867	-0.189534	0.034599	-12.3111
852620	'EMC4'	291.01	294.21	287.73	252.29	280.41	290.39	274.363	290.983	-0.107918	0.187573	-7.20736
854785	'EMC5'	110.41	116.25	103.83	110.05	114.37	150.74	125.053	110.163	0.162072	0.197463	11.8893
850646	'EMC6'	40.98	55.53	45.89	73.27	52	56.3	60.5233	47.4667	0.330816	0.0677499	25.7725
850883	'EMG1'	56.97	54.03	57.66	55.86	55.15	63.31	58.1067	56.22	0.0218269	0.837299	1.52443
852125	'EMI1'	195.41	186.26	178.23	185.47	170.91	209.9	188.76	186.633	-0.00801915	0.929697	-0.554303
852128	'EMI2'	666.12	633.63	714.97	682.78	704.91	693.94	693.877	671.573	0.020233	0.772132	1.41233
852675	'EMP24'	523.04	523.01	479.33	513.11	493.01	561.51	522.543	508.46	0.0150169	0.837421	1.04633
850769	'EMP46'	25.46	26.67	27.85	28.4	22.67	26.94	26.0033	26.66	-0.0650927	0.570385	-4.41161
850496	'EMP47'	67.06	58.13	65.13	61.21	59.53	62.16	60.9667	63.44	-0.0843373	0.33593	-5.67823
856883	'EMP65'	13.58	14.33	13.84	14	13.27	16.74	14.67	13.9167	0.0478363	0.712312	3.37134
850772	'EMP70'	27.7	28.84	27.86	35	29.16	26.73	30.2967	28.1333	0.0784286	0.461142	5.58673
855403	'EMW1'	7.52	8.63	10.79	8.72	9.36	9.9	9.32667	8.98	0.0258001	0.856808	1.80441
851610	'ENA1'	17.92	20.21	18.28	18.5	19.36	19.57	19.1433	18.8033	-0.00183123	0.984373	-0.126851
851609	'ENA2'	1.82	1.21	1.36	0.97	1.3	1.39	1.22	1.46333	-0.293932	0.283222	-18.4324
851608	'ENA5'	13.29	12.34	14.37	16.74	13.98	11.96	14.2267	13.3333	0.0649515	0.59729	4.60497
854007	'ENB1'	40.65	42.78	40.18	114.98	101.04	102.88	106.3	41.2033	1.33899	4.37e-62	152.974
855640	'END3'	130.77	136.24	118.61	119.13	120.83	115.01	118.323	128.54	-0.145128	0.0771462	-9.57006
853169	'ENO1'	2137.94	2251.82	2232.29	2414.65	2601.17	2466.95	2494.26	2207.35	0.150186	0.0257222	10.9712
856579	'ENO2'	8736.07	9225.78	8958.83	8823.93	9443.1	9538.01	9268.35	8973.56	0.0201956	0.758299	1.40969
852549	'ENP1'	30.75	36.67	36.4	34.14	38.8	37.9	36.9467	34.6067	0.0677528	0.533226	4.80829
853048	'ENP2'	21.82	23.99	24.08	21	24.5	27.06	24.1867	23.2967	0.0267828	0.809997	1.87378
851392	'ENT1'	232.36	227.43	212.62	213.16	220.65	201.31	211.707	224.137	-0.108209	0.144659	-7.22612
850903	'ENT2'	483.54	416.69	504.34	463.64	463.36	472.08	466.36	468.19	-0.0330701	0.669427	-2.26617
853589	'ENT3'	208.19	211.52	199.2	200.25	201.49	185.78	195.84	206.303	-0.101192	0.165341	-6.77374
850621	'ENT4'	40.59	46.25	44	43.53	48.44	41.74	44.57	43.6133	0.00685951	0.954985	0.476597
851731	'ENT5'	96.97	104.73	87.7	86.9	95.34	90.07	90.77	96.4667	-0.113337	0.208306	-7.55525
850754	'ENV10'	68.66	75.38	61.25	83.2	68.45	71.1	74.25	68.43	0.0936352	0.434442	6.70555
852962	'ENV11'	16.85	14.9	15.57	15.9	14.66	15.28	15.28	15.7733	-0.0738194	0.471997	-4.98807
855840	'ENV7'	44.82	47.39	41.27	44.48	37.09	43.87	41.8133	44.4933	-0.117523	0.265002	-7.82314
854420	'ENV9'	59.78	61.63	60.75	68.14	64.73	69.66	67.51	60.72	0.126044	0.155755	9.12971
855644	'EOS1'	127.47	122.22	123.67	142.81	142.7	147.75	144.42	124.453	0.188194	0.00963224	13.9336
850520	'EPL1'	40.9	42.87	38.77	46.7	54.37	49.4	50.1567	40.8467	0.269952	0.00279958	20.5767
855154	'EPO1'	84.59	73.47	68.48	75.67	79.23	76.85	77.25	75.5133	0.00620998	0.941604	0.431371
854812	'EPS1'	71.99	72.4	65.57	64.86	62.96	59.95	62.59	69.9867	-0.188488	0.0167957	-12.2475
856523	'EPT1'	56.74	51.69	52.98	57.54	45.04	49.71	50.7633	53.8033	-0.112289	0.268015	-7.4881
855068	'ERB1'	32.1	36.57	37.18	32.08	33.75	32.49	32.7733	35.2833	-0.134058	0.144321	-8.87355
856427	'ERC1'	44.11	48.15	48.87	48.67	46.93	51.41	49.0033	47.0433	0.0306045	0.722718	2.144
852023	'ERD1'	23.04	23.63	23.05	29.72	21.5	22.56	24.5933	23.24	0.0524614	0.700497	3.70327
852240	'ERD2'	99.5	100.16	91.09	124.98	105.92	109.77	113.557	96.9167	0.203122	0.0328323	15.1187
850947	'ERF2'	25.67	26.98	23.97	33.13	27.14	29.63	29.9667	25.54	0.202877	0.090962	15.0991
853086	'ERG1'	81.33	96.67	95.15	105.71	123.6	108.66	112.657	91.05	0.281421	0.00366723	21.5391
856079	'ERG10'	112.93	114.33	103.67	114.56	140.03	141.05	131.88	110.31	0.232637	0.0146323	17.4981
856398	'ERG11'	154.15	167.06	157.86	183.65	233.04	205.93	207.54	159.69	0.353176	0.000154	27.7369
855248	'ERG12'	162.05	160.66	161.43	159.91	158.08	177.24	165.077	161.38	0.00527624	0.941709	0.366391
854913	'ERG13'	161.43	167.22	157.03	147.58	156.01	149.88	151.157	161.893	-0.125373	0.0824215	-8.32329
855242	'ERG2'	371.26	381.53	379.78	345.12	441.12	414.07	400.103	377.523	0.0610732	0.514314	4.32416
853272	'ERG20'	414.52	417.71	417.98	419.9	433.48	466.99	440.123	416.737	0.0523369	0.442277	3.69432
855441	'ERG24'	57.71	62.71	54.61	64.86	72.05	71.58	69.4967	58.3433	0.226306	0.0144439	16.9836
852951	'ERG25'	193.37	214.86	218.93	236.93	387.57	286.07	303.523	209.053	0.516711	0.0290491	43.069
852883	'ERG26'	99.45	94.72	93.29	101.78	107	108.8	105.86	95.82	0.117949	0.144386	8.51911
850790	'ERG27'	136.62	140.95	138.66	163.87	188.72	174.98	175.857	138.743	0.316982	0.000138	24.5722
856767	'ERG28'	75.96	68.69	85.39	110.96	128.07	113.16	117.397	76.68	0.592326	1.84e-06	50.7676
855164	'ERG29'	27.77	20.43	19.04	27.45	29.26	34.13	30.28	22.4133	0.410511	0.0128756	32.9156
850745	'ERG3'	258.85	269.91	241.97	296.63	595.4	439.03	443.687	256.91	0.768659	0.0105127	70.3686
852872	'ERG4'	171.19	170.85	165.62	184.82	233.46	199.22	205.833	169.22	0.25823	0.00527433	19.601
855029	'ERG5'	46.81	55.37	52.2	54.64	90.47	68.21	71.1067	51.46	0.444083	0.0656376	36.0449
855003	'ERG6'	418.54	424.82	391.71	411.12	561.93	517.81	496.953	411.69	0.247868	0.0145132	18.7451
856470	'ERG7'	50.21	48.95	45.29	51.39	55.45	61.13	55.99	48.15	0.190324	0.0305119	14.102
855260	'ERG8'	56.44	57.34	53.28	62.71	58.51	65.73	62.3167	55.6867	0.134528	0.114351	9.77334
856597	'ERG9'	244.86	245.54	238.42	208.37	241.59	234.46	228.14	242.94	-0.11624	0.139924	-7.74108
856008	'ERI1'	2.8	1.44	2.02	4.22	4.18	1.34	3.24667	2.08667	0.618575	0.543509	53.5358
850602	'ERJ5'	60.29	55.16	52.27	58.63	57.08	65.89	60.5333	55.9067	0.0886465	0.38698	6.33721
854909	'ERO1'	295.31	273.49	262.49	240.46	242.7	262.5	248.553	277.097	-0.184019	0.00944676	-11.9753
851264	'ERP1'	194.6	184.76	174.01	198.7	189.57	194.9	194.39	184.457	0.0511468	0.514086	3.60882
851226	'ERP2'	124.87	143.5	115.27	127.15	145.64	142.46	138.417	127.88	0.0914661	0.369787	6.54524
851544	'ERP3'	40.5	39.91	43.14	49.12	41.2	48.28	46.2	41.1833	0.139341	0.254893	10.1402
854181	'ERP4'	63.1	61.28	65.3	66.38	56.59	61.06	61.3433	63.2267	-0.0695073	0.529199	-4.70366
856510	'ERP5'	122.05	120.55	109	147.06	129.1	125.72	133.96	117.2	0.16808	0.0723651	12.3563
852882	'ERP6'	53.91	46.72	44.79	44.03	41.27	51.33	45.5433	48.4733	-0.114749	0.370857	-7.6457
854575	'ERR1'	5.71	5.68	4.51	4.87	4.43	3.72	4.34	5.3	-0.303946	0.183962	-18.9966
855373	'ERR3'	0	0.06	0.07	0	0	0	0	0.0433333	-1.87672	0.584012	-72.7698
850438	'ERS1'	31.56	32.17	23.45	28.73	22.09	28.7	26.5067	29.06	-0.159248	0.302276	-10.4508
852541	'ERT1'	25.69	27.2	26.85	31.6	33.7	30.32	31.8733	26.58	0.235538	0.0209453	17.7345
852916	'ERV1'	128.1	127.7	133.41	145.96	148.92	151.63	148.837	129.737	0.174212	0.0467851	12.8348
852826	'ERV14'	216.05	230.57	214.65	255.38	195.28	187.63	212.763	220.423	-0.0741261	0.496905	-5.00826
852511	'ERV15'	33.83	29	35.49	45.4	38.55	38.72	40.89	32.7733	0.295128	0.0793094	22.6994
856152	'ERV2'	46.9	58.94	51.68	52.19	55.85	55.5	54.5133	52.5067	0.0305769	0.807964	2.14205
854997	'ERV25'	356.83	352.25	329.13	341.65	368.84	382.3	364.263	346.07	0.0503424	0.511405	3.55107
853201	'ERV29'	127.91	106.42	113.61	128.45	123.34	131.65	127.813	115.98	0.114139	0.188058	8.23292
854935	'ERV41'	68.42	66.79	64.18	76.26	65.9	72.53	71.5633	66.4633	0.0791764	0.370341	5.64148
851256	'ERV46'	355.28	368.83	357.24	350.78	364.84	372.93	362.85	360.45	-0.0169618	0.79748	-1.16882
854418	'ESA1'	32.44	29.34	27.17	29.29	26.69	26.1	27.36	29.65	-0.142908	0.1969	-9.43085
855598	'ESBP6'	57.52	60	62.02	67.21	53.74	55.66	58.87	59.8467	-0.053124	0.559422	-3.6153
855259	'ESC1'	41.79	44.36	43.5	41.79	44.94	43.08	43.27	43.2167	-0.0260216	0.726411	-1.78751
851965	'ESC2'	34.04	31.81	32.17	33.5	36.75	37.59	35.9467	32.6733	0.111607	0.270795	8.0431
854143	'ESC8'	6	6.96	6.04	6.77	8.45	7.24	7.48667	6.33333	0.215235	0.177354	16.0893
851969	'ESF1'	119.38	126.7	114.14	110.15	102.1	112.08	108.11	120.073	-0.179718	0.0133328	-11.7124
855790	'ESF2'	44.86	52.09	44.14	35.12	41	43.89	40.0033	47.03	-0.258697	0.0298224	-16.4157
854655	'ESL1'	20.61	19.88	20.97	23.29	22.87	20.6	22.2533	20.4867	0.091971	0.310265	6.58253
853971	'ESL2'	38.82	36.46	34.88	37.81	38.82	35.03	37.22	36.72	-0.00742075	0.928213	-0.513047
852990	'ESP1'	10.46	9.86	11.24	11.2	11.28	9.96	10.8133	10.52	0.0121628	0.904888	0.846628
853475	'ESS1'	283.68	296.54	302.17	306.66	323.93	295.63	308.74	294.13	0.0471698	0.560904	3.3236
850934	'EST1'	7.58	6.18	7.92	8.41	6.74	7.98	7.71	7.22667	0.0647148	0.677682	4.58781
851028	'EST2'	5.38	5.22	5.15	6.57	5.58	5.84	5.99667	5.25	0.163313	0.269319	11.9856
854806	'EST3'	72.46	69.88	84.18	82.69	59.69	82.94	75.1067	75.5067	-0.0351903	0.791968	-2.4097
856376	'ETP1'	31.76	30.98	30.17	29.83	32.46	26.03	29.44	30.97	-0.0987362	0.35567	-6.61493
852314	'ETR1'	82.33	69.56	67.51	71.03	61.75	66.36	66.38	73.1333	-0.166825	0.0841132	-10.9199
854216	'ETT1'	142.6	151.25	145.07	129.24	142.63	149.09	140.32	146.307	-0.0866251	0.283131	-5.82769
852130	'EUG1'	72.82	71.68	68.41	92.1	88.08	101.75	93.9767	70.97	0.377188	2.26e-06	29.8808
851007	'EXG1'	166.07	181.9	203.97	184.92	171.83	179.31	178.687	183.98	-0.0703252	0.404333	-4.75767
851848	'EXG2'	74.7	77.12	72.36	97.21	87.44	89.77	91.4733	74.7267	0.26366	0.000506	20.052
854198	'EXO1'	22.4	23.87	19.88	24.44	24.52	22.95	23.97	22.05	0.0933346	0.367992	6.68332
852461	'EXO5'	21.02	20.95	21.85	21.88	21.62	22.41	21.97	21.2733	0.0186789	0.855805	1.30314
853359	'EXO70'	29.04	24.94	27.87	31.45	26.91	29.05	29.1367	27.2833	0.0663739	0.508193	4.70816
852398	'EXO84'	26.95	27.23	24.84	27.3	27.65	27.28	27.41	26.34	0.0304087	0.737275	2.13014
854495	'FAA1'	302.89	270.74	289.25	285.38	255.25	251.63	264.087	287.627	-0.151142	0.0378268	-9.94625
856734	'FAA2'	12.52	11	10.23	10.96	9.1	10.06	10.04	11.25	-0.192616	0.138363	-12.4982
854808	'FAA3'	13.96	13.13	16.88	15.28	13.69	16.25	15.0733	14.6567	0.0112943	0.928395	0.785934
855288	'FAA4'	85.33	96.01	98.73	86.24	103.4	100.55	96.73	93.3567	0.0245761	0.791899	1.71808
850574	'FAB1'	19.63	19.8	20.7	19.19	19.48	20.18	19.6167	20.0433	-0.059492	0.424889	-4.0398
851516	'FAD1'	81	84.98	86.11	91.04	72.2	77.95	80.3967	84.03	-0.0918356	0.343027	-6.16719
854793	'FAF1'	18.25	18.58	20.3	19.08	24.65	26.79	23.5067	19.0433	0.278431	0.0621422	21.2875
851584	'FAL1'	5.55	7.15	7.48	5.96	5.96	7.98	6.63333	6.72667	-0.0496718	0.816642	-3.38439
855708	'FAP1'	9.29	10.08	10.35	10.72	9.93	12.1	10.9167	9.90667	0.110355	0.348958	7.9494
851388	'FAP7'	32.03	32.94	30.81	28.59	30.14	29.12	29.2833	31.9267	-0.147947	0.307317	-9.74661
853283	'FAR1'	7.19	8.21	8.21	10.75	9.22	9.17	9.71333	7.87	0.274412	0.0385402	20.9501
850939	'FAR10'	24.84	24.76	25.91	22.67	20.26	21.19	21.3733	25.17	-0.263883	0.0157817	-16.7157
855596	'FAR11'	38.93	36.88	37.92	32.3	27.46	27.59	29.1167	37.91	-0.409692	2.13e-06	-24.7216
855073	'FAR3'	23.69	24.26	22.92	26.97	24.69	29.53	27.0633	23.6233	0.171099	0.272309	12.5916
850559	'FAR7'	32.93	36.4	25.22	31.59	26.44	39.66	32.5633	31.5167	0.0216663	0.897365	1.51313
855044	'FAR8'	60.09	52.74	52.7	58.12	47.6	57.63	54.45	55.1767	-0.0477589	0.614214	-3.2562
853653	'FAS1'	62.26	65.71	66.41	68.67	66.16	65.5	66.7767	64.7933	0.0149773	0.82202	1.04355
855845	'FAS2'	81.09	91.57	83.84	90.23	93.02	88.95	90.7333	85.5	0.0576228	0.431373	4.07495
852329	'FAT1'	83.62	84.73	81.29	81.64	77.93	75.55	78.3733	83.2133	-0.114023	0.118135	-7.59925
853648	'FAT3'	16.76	19.45	18.63	18.29	13.59	16.82	16.2333	18.28	-0.202656	0.0869797	-13.1051
856932	'FAU1'	48.37	47.44	40.51	45.69	42.33	52.54	46.8533	45.44	0.0197641	0.878211	1.37937
853805	'FBA1'	14624.1	14756.5	14387.6	14988	15736.2	15687.8	15470.7	14589.4	0.0587148	0.336925	4.15375
851092	'FBP1'	0.59	0.14	0.29	0.81	0.65	0.8	0.753333	0.34	1.12196	0.138326	117.642
853286	'FBP26'	75.55	74.65	70.89	72.78	69.07	72.7	71.5167	73.6967	-0.0706264	0.369029	-4.77755
851939	'FCF1'	96.94	92.25	98.76	79.71	83.95	94.47	86.0433	95.9833	-0.181617	0.0854731	-11.8286
850740	'FCF2'	31.63	37.47	28.28	28.47	37.79	36.16	34.14	32.46	0.0509484	0.745041	3.59457
855320	'FCP1'	97.92	104.95	96.13	99	111.87	95.58	102.15	99.6667	0.00957962	0.911112	0.666218
856175	'FCY1'	980.52	1054.48	913.89	868.6	935.31	945	916.303	982.963	-0.122457	0.102555	-8.13784
856783	'FCY2'	57.22	56.11	55.14	76.41	63.33	72.9	70.88	56.1567	0.30701	0.000291	23.7141
856788	'FCY21'	11.9	11.65	10.07	10.93	9.92	13.51	11.4533	11.2067	0.00263965	0.986084	0.183134
856789	'FCY22'	2.22	1.94	1.51	2.51	1.32	1.97	1.93333	1.89	-5.41e-06	0.999987	-0.000374992
852152	'FDC1'	38.93	38.71	39.88	62.24	63.28	70.32	65.28	39.1733	0.709298	7.55e-16	63.5008
854570	'FDH1'	0.61	0.26	0.53	0.47	0.33	0.27	0.356667	0.466667	-0.415604	0.602954	-25.0294
855175	'FDO1'	12.8	10.99	11.32	14.29	13.48	13.16	13.6433	11.7033	0.195553	0.227916	14.5163
850394	'FEN2'	8.89	9.99	9.27	11.58	8.5	10.45	10.1767	9.38333	0.0878357	0.577586	6.27747
852397	'FES1'	996.5	903.18	873.26	718.93	694.34	711.25	708.173	924.313	-0.409866	1.53e-09	-24.7307
855080	'FET3'	68.31	81.51	78.78	78.56	70.62	64.41	71.1967	76.2	-0.126242	0.186318	-8.37851
855369	'FET4'	41.99	41.75	42.89	53.95	54.15	59.52	55.8733	42.21	0.376866	9.17e-06	29.8518
850502	'FET5'	27.92	29.36	30.08	29.74	29.72	27.86	29.1067	29.12	-0.0279934	0.76876	-1.92165
854572	'FEX1'	9.67	11.33	9.21	11.14	10.46	10.54	10.7133	10.07	0.0661635	0.698662	4.69289
855850	'FEX2'	3.84	3.6	4.21	4.06	3.36	3.4	3.60667	3.88333	-0.134807	0.617242	-8.92081
856219	'FHL1'	24.81	26.41	23.86	23.99	24.26	26.25	24.8333	25.0267	-0.039295	0.659601	-2.68696
853032	'FHN1'	4.18	4.62	5.42	5.2	7.41	5.75	6.12	4.74	0.347955	0.327158	27.2755
852328	'FIG1'	1.31	0.94	1.64	4.92	1.03	2.16	2.70333	1.29667	1.02068	0.0485178	102.887
850451	'FIG2'	16.17	16.2	16.5	26.25	18.33	19.11	21.23	16.29	0.35139	0.00184328	27.579
855392	'FIG4'	6.28	7.57	7.27	8.44	6.82	7.94	7.73333	7.04	0.10396	0.459187	7.47195
851708	'FIN1'	41.82	40.09	38.09	31.09	31.78	41.09	34.6533	40	-0.233124	0.0674658	-14.9209
853555	'FIP1'	125.99	119.39	120.11	133.65	136.07	140.2	136.64	121.83	0.139606	0.0671349	10.1604
856754	'FIR1'	34.63	27.41	30.98	32.39	28.91	32.86	31.3867	31.0067	-0.010502	0.913638	-0.725301
854745	'FIS1'	79.98	76.24	76.56	69.83	74.47	76.77	73.69	77.5933	-0.0962796	0.406699	-6.45578
852147	'FIT1'	5.16	3.63	4.69	4.9	6.76	6.99	6.21667	4.49333	0.444581	0.0383926	36.0919
854564	'FIT2'	697.72	608.13	638.04	717.11	1530.45	966.49	1071.35	647.963	0.710267	0.0396875	63.6107
854565	'FIT3'	758.89	785.06	671.03	795.17	1586.29	1059.16	1146.87	738.327	0.61874	0.0498349	53.5534
854675	'FKH1'	46.86	48.34	50.72	52.17	53.42	52.25	52.6133	48.64	0.0863357	0.323382	6.16702
855656	'FKH2'	63.38	61.02	61.19	67.58	68.48	64.13	66.73	61.8633	0.0820985	0.266946	5.85567
851055	'FKS1'	112.19	119.41	110.52	142.36	132.61	122.28	132.417	114.04	0.187229	0.0121694	13.8575
855353	'FKS3'	0.95	1.18	0.98	1.53	1.4	1.38	1.43667	1.03667	0.439876	0.0380872	35.6487
855880	'FLC1'	42.05	44.18	47.38	61.11	56.68	58.42	58.7367	44.5367	0.370717	3.77e-06	29.2996
851246	'FLC2'	48.27	48.29	44.13	47.89	50.2	51.91	50	46.8967	0.0650677	0.421642	4.6134
852738	'FLC3'	23.37	26.73	26.76	26.27	25.15	22.76	24.7267	25.62	-0.0792255	0.43183	-5.34344
851289	'FLO1'	2.05	2.7	2.75	3.18	4.18	2.88	3.41333	2.5	0.426586	0.0210247	34.4049
853977	'FLO10'	6.06	6.43	5.25	6.74	8.73	5.75	7.07333	5.91333	0.233782	0.142227	17.5913
854836	'FLO11'	13.97	10.71	13.92	17.5	17.81	14.66	16.6567	12.8667	0.346034	0.003448	27.1062
856618	'FLO5'	15.57	18.56	18.22	21.12	19.66	17.45	19.41	17.45	0.12528	0.242295	9.07197
851236	'FLO9'	4.32	3.4	3.97	5.56	6.57	5.02	5.71667	3.89667	0.529371	0.000543	44.33
852293	'FLR1'	15.13	14.59	13.22	15.34	12.95	15.33	14.54	14.3133	-0.00592066	0.962992	-0.409548
854672	'FLX1'	15.67	19.26	16.55	14.91	14.27	15.72	14.9667	17.16	-0.224097	0.152582	-14.3869
854709	'FMC1'	120.74	129.43	103.41	105.13	99.55	82.87	95.85	117.86	-0.319498	0.00776466	-19.8651
851822	'FMN1'	50.15	51.91	44.43	58.01	48.03	51.51	52.5167	48.83	0.0795496	0.507415	5.66881
856581	'FMO1'	18.78	18.91	18.8	19.1	18.87	19.14	19.0367	18.83	-0.0112662	0.925766	-0.777873
856931	'FMP10'	149.5	155.86	151.44	150.78	128.51	129.86	136.383	152.267	-0.185247	0.0313252	-12.0501
851642	'FMP16'	200.74	165.31	216.09	180.46	158.08	160.91	166.483	194.047	-0.241707	0.0619839	-15.4256
852336	'FMP23'	31.85	25.69	23.8	39.67	34.5	37.5	37.2233	27.1133	0.433834	0.00704767	35.0819
850766	'FMP25'	32.92	36.11	36.98	36.23	34.51	35.72	35.4867	35.3367	-0.0220566	0.810804	-1.51722
851175	'FMP27'	19.96	21.61	20.25	22.64	20.77	18.16	20.5233	20.6067	-0.0339981	0.704944	-2.32902
856001	'FMP30'	42.09	39.03	36.57	45.76	42.13	44.77	44.22	39.23	0.145361	0.120982	10.6007
850498	'FMP32'	76.82	76.9	74.04	87.73	72.09	99.21	86.3433	75.92	0.159386	0.165172	11.6811
853279	'FMP33'	82.9	67.71	95.82	87.64	71.61	75.37	78.2067	82.1433	-0.097467	0.464769	-6.53274
855879	'FMP40'	19.72	19.71	21.2	21.86	21.39	23.31	22.1867	20.21	0.106371	0.287058	7.6517
855553	'FMP41'	76.38	78.36	77.37	70.64	70.23	78.17	73.0133	77.37	-0.109325	0.247301	-7.29784
855261	'FMP42'	46.66	44.55	41.15	50.77	51.18	45.09	49.0133	44.12	0.125652	0.188436	9.10004
851304	'FMP45'	35.1	28.29	39.39	22.11	21.32	13.93	19.12	34.26	-0.866979	4e-07	-45.1706
853923	'FMP46'	305.91	342.02	323.85	249.29	296.74	297.61	281.213	323.927	-0.223506	0.0205424	-14.3519
852943	'FMP48'	132.37	123.8	122.63	111.87	149.52	114.35	125.247	126.267	-0.0344174	0.753654	-2.3574
20098144	'FMP49'	0.77	3.08	2.52	2.33	2.8	2.52	2.55	2.12333	0.244162	0.718707	18.4405
856721	'FMP52'	114.54	118.99	110.68	117.7	116.51	110.54	114.917	114.737	-0.0223204	0.797389	-1.53523
855034	'FMS1'	37.64	38.54	36.73	53.21	44.64	46.24	48.03	37.6367	0.32349	0.000574	25.1354
852270	'FMT1'	10.6	13.05	8.87	9.33	8.95	8.8	9.02667	10.84	-0.291251	0.106266	-18.2807
851688	'FOB1'	13.89	15.65	16.27	16.64	15.9	18.48	17.0067	15.27	0.126912	0.302199	9.19538
855465	'FOL1'	13.68	14.09	15.36	15.75	13.87	15.06	14.8933	14.3767	0.02227	0.836715	1.55562
853183	'FOL2'	174.3	177.54	176.02	201.24	196.21	202.34	199.93	175.953	0.158932	0.0309845	11.6461
855140	'FOL3'	25.05	24.53	24.6	26.46	21.53	23.84	23.9433	24.7267	-0.0747914	0.517646	-5.05206
853878	'FOX2'	9.3	9.68	8.77	9.35	8.42	9.66	9.14333	9.25	-0.0464416	0.701702	-3.16783
855783	'FPK1'	21.68	24.65	23.55	19.25	21.16	19.63	20.0133	23.2933	-0.246375	0.0126227	-15.6988
855587	'FPR1'	1252.78	1230.83	1193.62	1127.37	1082.83	1284.28	1164.83	1225.74	-0.0927078	0.230069	-6.2239
852131	'FPR2'	119.06	127.96	117.45	152.76	139.2	176.6	156.187	121.49	0.341053	0.00193062	26.668
854901	'FPR3'	479.19	437.57	486.23	413.9	405.13	444.78	421.27	467.663	-0.178006	0.0114391	-11.6076
851170	'FPR4'	272.18	294.92	271.99	213.04	227.23	241.55	227.273	279.697	-0.32586	1.77e-05	-20.2177
850683	'FPS1'	86.87	94.2	93.66	89.15	90.88	95.49	91.84	91.5767	-0.0236912	0.751554	-1.62874
850630	'FRA1'	133.54	132.78	131.38	131.94	135.24	126.76	131.313	132.567	-0.0407163	0.554922	-2.78279
856664	'FRD1'	102.87	104.88	108.93	110.05	116.63	115.49	114.057	105.56	0.0850319	0.264854	6.07112
850911	'FRE1'	74.01	76.89	81.56	78.76	69.84	64.22	70.94	77.4867	-0.155585	0.0780003	-10.2232
853660	'FRE2'	3.08	3.73	2.28	4.79	5.09	3.85	4.57667	3.03	0.570188	0.00946941	48.4717
854563	'FRE3'	9.44	9.67	11.53	11.26	12.04	11.19	11.4967	10.2133	0.143666	0.279022	10.4708
855797	'FRE4'	1	0.75	0.89	1.41	1.18	1.59	1.39333	0.88	0.631731	0.0671664	54.9423
854566	'FRE5'	4.44	5.11	6.09	4.05	9.46	5.09	6.2	5.21333	0.230441	0.575602	17.3193
850675	'FRE6'	30.07	30.6	27.88	34.77	36.48	30.34	33.8633	29.5167	0.171895	0.0859439	12.6537
854013	'FRE7'	81.93	82.12	78.12	193.33	153.02	146.06	164.137	80.7233	0.995203	8.43e-26	99.336
850736	'FRE8'	14.72	16.03	15.21	18.36	15.79	16.32	16.8233	15.32	0.105813	0.344095	7.61009
855962	'FRK1'	22.91	21.68	25.6	27.46	24.07	26.7	26.0767	23.3967	0.127153	0.18644	9.21363
850332	'FRM2'	0.73	0.58	1.15	0.59	1.01	0.43	0.676667	0.82	-0.299424	0.731184	-18.7423
851979	'FRQ1'	61.76	47.73	50.9	59.65	50.39	54.87	54.97	53.4633	0.0155084	0.905613	1.08076
850749	'FRS1'	399.16	429.52	383.92	363.63	376.42	362.97	367.673	404.2	-0.16348	0.0192033	-10.7131
850522	'FRS2'	450.94	486.18	438.95	381.87	431.3	396.27	403.147	458.69	-0.211912	0.00622357	-13.6608
854503	'FRT1'	16.47	17.8	15.87	17.24	16.2	17.14	16.86	16.7133	-0.0155426	0.890613	-1.07155
851205	'FRT2'	74.39	80.31	80.72	83.59	88.43	90.74	87.5867	78.4733	0.131271	0.102911	9.52579
854445	'FSF1'	149.53	148.6	140.1	112.36	113.45	126.75	117.52	146.077	-0.340093	2.34e-05	-21.0009
856445	'FSH1'	376.01	363.91	344.27	368.14	366.75	356.78	363.89	361.397	-0.0146918	0.832754	-1.01319
855262	'FSH2'	113.83	109.09	101.37	101.65	105.57	105.84	104.353	108.097	-0.0747512	0.411154	-5.04942
854454	'FSH3'	60.76	59.98	64.38	59.56	54.22	66.63	60.1367	61.7067	-0.0642037	0.542773	-4.35269
852506	'FTH1'	49.26	46.44	51.23	51.28	43.84	49.09	48.07	48.9767	-0.0554786	0.547656	-3.77248
856888	'FTR1'	55.04	67.23	63.97	64	67.86	62.21	64.69	62.08	0.0330137	0.740618	2.31472
850439	'FUB1'	115.34	125.93	119.25	117.3	142.83	126.63	128.92	120.173	0.0779466	0.428336	5.55146
852238	'FUI1'	9.93	14.56	15.31	14.85	13.41	12.94	13.7333	13.2667	0.0206588	0.892237	1.44226
855866	'FUM1'	314.94	323.19	326	319.5	324.21	332.62	325.443	321.377	-0.00900814	0.888227	-0.622451
851196	'FUN12'	151.22	165.32	161.87	132.19	137.82	139.25	136.42	159.47	-0.253106	0.000304	-16.0912
851225	'FUN14'	88.8	95.26	90.19	91.8	86.37	82.78	86.9833	91.4167	-0.0961334	0.331822	-6.4463
851199	'FUN19'	206.2	200.32	209.77	198.74	239.94	210.38	216.353	205.43	0.050019	0.564692	3.52785
851211	'FUN26'	53.14	50.01	52.41	59.85	55.59	55.3	56.9133	51.8533	0.10675	0.200201	7.67998
851214	'FUN30'	24.99	28.1	25.72	24.8	29.17	26.63	26.8667	26.27	0.00569787	0.952462	0.395727
856529	'FUR1'	269.16	287.25	254.42	218.73	207.86	224.33	216.973	270.277	-0.341604	8.92e-06	-21.0837
852309	'FUR4'	4.59	4.89	4.89	6.62	7.23	5.08	6.31	4.79	0.370762	0.0482901	29.3036
850330	'FUS1'	29.97	31.37	29	46.24	37.23	48.32	43.93	30.1133	0.515229	9.59e-07	42.9221
855272	'FUS2'	3.42	3.41	3.53	5.55	4.35	4.34	4.74667	3.45333	0.429757	0.0288721	34.7007
852265	'FUS3'	120.44	102.06	116.39	130.4	135.01	140.54	135.317	112.963	0.234349	0.00632556	17.6376
854710	'FYV10'	57.68	57.18	49.65	51.31	46.29	47.73	48.4433	54.8367	-0.206428	0.0225464	-13.332
854355	'FYV12'	0.5	0	0.24	0	0.74	0.98	0.573333	0.246667	1.19518	0.47576	128.973
856456	'FYV4'	67.8	59.05	59.55	76.78	56.21	63.93	65.64	62.1333	0.0564578	0.700817	3.99094
850299	'FYV5'	0	0.39	0	0	0	0	0	0.13	-1.86491	0.618302	-72.5459
855589	'FYV6'	41.91	35.88	34.07	36.19	53.09	48.47	45.9167	37.2867	0.280831	0.0881637	21.4895
850757	'FYV7'	22.51	24.27	24.24	19.38	25.77	37.26	27.47	23.6733	0.193625	0.383178	14.3634
853110	'FYV8'	30.64	33.87	31.49	32.85	29.87	31.56	31.4267	32	-0.0551301	0.522691	-3.74924
852638	'FZF1'	41.32	44.92	38.91	40.56	44.36	53.09	46.0033	41.7167	0.115459	0.341547	8.33197
852477	'FZO1'	23.92	24.2	23.92	25.86	23.76	25.07	24.8967	24.0133	0.0234395	0.787592	1.63798
850777	'GAA1'	47.91	45.27	40.87	48.99	55.79	47.61	50.7967	44.6833	0.15971	0.104525	11.7063
851181	'GAB1'	50.96	46.38	45.33	52.37	46.42	45.5	48.0967	47.5567	-0.0106186	0.914032	-0.73332
854350	'GAC1'	100.33	110.97	129.39	115.59	97.93	82.83	98.7833	113.563	-0.229853	0.0413274	-14.7278
855291	'GAD1'	591.07	626.92	662.02	618.88	522.12	526.69	555.897	626.67	-0.201727	0.0100594	-13.0491
852308	'GAL1'	3.21	2.54	3.22	4.2	3.7	4.46	4.12	2.99	0.435574	0.0638079	35.2449
852307	'GAL10'	0.31	0.44	0.41	0.66	0.64	0.68	0.66	0.386667	0.749377	0.139281	68.1067
854106	'GAL11'	104.45	102.78	101.45	105.72	122.82	103.19	110.577	102.893	0.0781529	0.3546	5.56656
850770	'GAL2'	0.72	0.95	0.46	1.02	0.92	1.09	1.01	0.71	0.477152	0.288712	39.1993
851572	'GAL3'	5.2	4.38	4.54	5.55	3.48	4.67	4.56667	4.70667	-0.0719025	0.743582	-4.86174
855828	'GAL4'	17.62	18.69	18.8	20.09	17.11	20.39	19.1967	18.37	0.0338676	0.733914	2.37529
852306	'GAL7'	6.66	6.18	5.83	6.35	8.74	9.39	8.16	6.22333	0.36669	0.0892436	28.9391
854954	'GAL80'	58.49	57.08	59.16	56.13	59.28	68.15	61.1867	58.2433	0.0439972	0.639704	3.09663
856749	'GAL83'	205.95	202.36	189.27	198.34	211.35	212.8	207.497	199.193	0.0328903	0.651652	2.30597
853912	'GAP1'	5.21	5.79	5.2	6.05	5.36	3.6	5.00333	5.4	-0.137581	0.506148	-9.09576
856489	'GAR1'	159.69	172.54	165.93	166.76	161.34	189.11	172.403	166.053	0.0291622	0.740304	2.04194
855355	'GAS1'	628.72	660.23	635.88	627.21	621.77	618.97	622.65	641.61	-0.0705706	0.24943	-4.77387
851056	'GAS2'	2.91	3.18	2.75	1.5	1.78	2.31	1.86333	2.94667	-0.687384	0.0141926	-37.9021
855255	'GAS3'	112.06	114.67	111.16	122.03	111.83	105.48	113.113	112.63	-0.0212904	0.783541	-1.4649
853988	'GAS4'	0.68	0.46	1.09	1.53	1.81	2.81	2.05	0.743333	1.43038	0.00106864	169.517
854127	'GAS5'	464.58	456.39	456.77	519.71	469.26	444.09	477.687	459.247	0.0294423	0.680428	2.06175
850523	'GAT1'	101.88	102.83	100.07	90.99	134.74	117.14	114.29	101.593	0.146298	0.206422	10.6726
855167	'GAT2'	291.9	273.53	305.28	274.54	247.78	250.8	257.707	290.237	-0.199552	0.00524582	-12.9179
850700	'GAT3'											0
854830	'GAT4'	0	0	0.53	0	0	0	0	0.176667	-1.88826	0.611287	-72.9868
850346	'GBP2'	194.23	193.88	201.85	177.83	183.47	197.34	186.213	196.653	-0.10566	0.144347	-7.06204
854434	'GCD1'	125.74	123.04	123.92	122.72	120.01	125.84	122.857	124.233	-0.0436497	0.51424	-2.98026
855663	'GCD10'	15.37	19.91	17.2	17.58	19.44	21.29	19.4367	17.4933	0.124559	0.355664	9.01743
856746	'GCD11'	174.33	176.63	188.51	167.09	160.51	179.23	168.943	179.823	-0.118196	0.100546	-7.86607
853317	'GCD14'	25.33	32.06	30.85	27.05	27.72	26.47	27.08	29.4133	-0.146336	0.233752	-9.64578
852974	'GCD2'	119.77	116.39	122.38	107.7	124.82	111.52	114.68	119.513	-0.0853011	0.300963	-5.74122
851797	'GCD6'	68.89	66.37	67.71	67.64	65.42	66.5	66.52	67.6567	-0.0522864	0.464842	-3.55933
850998	'GCD7'	97.88	92.46	100.25	111.16	94.54	90.76	98.82	96.8633	0.0013413	0.988216	0.0930151
856910	'GCG1'	65.65	62.87	60.66	74.8	68	73.01	71.9367	63.06	0.164589	0.100133	12.0847
852680	'GCN1'	28.14	31.5	30.24	33.86	28	27.31	29.7233	29.96	-0.0413561	0.639555	-2.82589
851877	'GCN2'	13.04	13.46	13.51	14.91	11.69	12.06	12.8867	13.3367	-0.0793611	0.430764	-5.35233
850561	'GCN20'	111.13	119.66	111.68	113.41	102.96	106.24	107.537	114.157	-0.114714	0.105627	-7.64349
853896	'GCN3'	61.1	61.77	54.12	64.06	56.53	56.87	59.1533	58.9967	-0.0225013	0.822365	-1.54757
856709	'GCN4'	745.45	872.81	939.83	1052.04	1057.1	1026.67	1045.27	852.697	0.267492	0.00173682	20.3714
853167	'GCN5'	23.28	21.74	21.85	25.16	23.29	24.42	24.29	22.29	0.0967567	0.387559	6.93667
856030	'GCR1'	101.43	110.35	103.74	132.48	126.8	120.87	126.717	105.173	0.241006	0.00097	18.1817
855522	'GCR2'	77.81	79.83	78.16	71.37	86.82	81.11	79.7667	78.6	-0.00429328	0.96245	-0.297145
851372	'GCS1'	145.25	150.96	148.35	157.84	154.62	171.85	161.437	148.187	0.0965644	0.195967	6.92242
851582	'GCV1'	19.62	18.93	16.6	39.3	74.11	36.48	49.9633	18.3833	1.42515	7.1e-05	168.543
855227	'GCV2'	9.15	9.29	9.59	17.44	26.06	14.02	19.1733	9.34333	1.01618	0.000424	102.256
851254	'GCV3'	124.45	123.37	127.66	170.71	203.11	164.39	179.403	125.16	0.497878	2.32e-06	41.2135
854287	'GCY1'	259.86	263.4	275.6	285.66	236.05	231.06	250.923	266.287	-0.113213	0.185158	-7.54732
856669	'GDA1'	98.99	105.79	98.13	96.77	92.33	92.63	93.91	100.97	-0.132138	0.0750808	-8.75216
856314	'GDB1'	55.99	56.04	74.48	56.64	47.4	39.42	47.82	62.17	-0.407545	0.0492792	-24.6095
855994	'GDE1'	12.9	13.19	13.13	13.54	14	15.06	14.2	13.0733	0.0911704	0.339228	6.5234
854557	'GDH1'	428	439.99	417.18	363.73	392.64	355.48	370.617	428.39	-0.234731	0.00114159	-15.0156
851311	'GDH2'	14.44	13.72	12.49	16.7	14.17	14.56	15.1433	13.55	0.131637	0.203999	9.55364
851237	'GDH3'	5.38	7.22	7.1	6.83	8.02	8.87	7.90667	6.56667	0.240349	0.216481	18.1278
856876	'GDI1'	253.34	268.55	248.74	261.35	260.7	262.23	261.427	256.877	-0.00153847	0.981606	-0.106582
854537	'GDS1'	136.28	136.73	125.86	167.3	164.53	150.83	160.887	132.957	0.24847	0.00111829	18.7947
852485	'GDT1'	71.92	72.52	69.5	79.17	65.61	68.09	70.9567	71.3133	-0.0341991	0.726611	-2.34263
853488	'GEA1'	8.18	7.67	7.83	9.34	7.99	7.86	8.39667	7.89333	0.0602188	0.587306	4.26239
856691	'GEA2'	23.37	25.38	23.18	25.12	22.2	21.4	22.9067	23.9767	-0.0950252	0.278127	-6.37441
853497	'GEF1'	26.89	25.43	25.61	28.45	22.39	26.75	25.8633	25.9767	-0.0361808	0.713343	-2.47668
851249	'GEM1'	18.47	19.18	16.77	20.1	16.04	16.91	17.6833	18.14	-0.0660085	0.569116	-4.47227
854380	'GEP3'	23.91	21.32	21.41	26.15	23.04	29.05	26.08	22.2133	0.20306	0.0678554	15.1137
856500	'GEP4'	21.65	22.86	22.5	19.73	20.57	24.03	21.4433	22.3367	-0.08266	0.639515	-5.56851
850780	'GEP5'	38.01	41.79	35.5	37.66	39.26	43.59	40.17	38.4333	0.0381114	0.74448	2.67688
852823	'GEP7'	13.07	13.97	13.71	15.61	12.23	13.8	13.88	13.5833	0.0033765	0.984371	0.234315
852864	'GET1'	98.25	97.06	80.8	92.92	88.22	92.5	91.2133	92.0367	-0.0374366	0.70483	-2.56153
856817	'GET2'	244.19	242.92	251.14	250.57	256.32	268.79	258.56	246.083	0.0455215	0.523019	3.20562
851458	'GET3'	231.19	201.29	215.47	207	187.73	211.46	202.063	215.983	-0.123354	0.109345	-8.19489
854335	'GET4'	88.94	95.88	83.25	102.57	76.91	88.39	89.29	89.3567	-0.0293504	0.77489	-2.01386
850289	'GEX1'	0	0	0	0	0.04	0.04	0.0266667	0	0.940239	0.817762	91.8846
853981	'GEX2'	3.55	3.08	4.03	3.45	2.33	1.99	2.59	3.55333	-0.49274	0.0523815	-28.9326
853757	'GFA1'	107.36	107.86	101.11	115	109.29	125.88	116.723	105.443	0.118158	0.106232	8.5348
855297	'GFD1'	58.34	64.35	55.44	59.99	60.62	63.49	61.3667	59.3767	0.0242714	0.834564	1.69659
850321	'GFD2'	1.98	3.96	3.71	3.12	3.35	4.69	3.72	3.21667	0.179225	0.510825	13.2276
851960	'GGA1'	114.42	107.79	109.8	106.25	102.52	99.88	102.883	110.67	-0.132402	0.0650687	-8.76888
856508	'GGA2'	215.63	211.49	206.88	199.42	221.19	208.81	209.807	211.333	-0.0365952	0.614979	-2.50468
851329	'GGC1'	51.93	49	58.66	102.81	83.17	91.21	92.3967	53.1967	0.768365	2.71e-13	70.3338
856458	'GIC1'	10.47	13.56	11.97	11.27	13.71	12.7	12.56	12	0.0405757	0.822383	2.85242
851904	'GIC2'	212.24	209.89	213.69	258.83	283.01	267.18	269.673	211.94	0.321935	1.08e-05	25.0006
850318	'GID7'	96.64	88.92	91.98	104.46	106.01	101	103.823	92.5133	0.139494	0.0528912	10.1519
855166	'GID8'	101.98	86.81	90.58	88.71	87.1	84	86.6033	93.1233	-0.13103	0.120198	-8.6821
855569	'GIM3'	140.06	139.24	124.28	139.97	139.98	134.84	138.263	134.527	0.0198505	0.847246	1.38544
856715	'GIM4'	59.47	86.05	90.26	91.17	110.2	114.49	105.287	78.5933	0.403067	0.0133545	32.2316
854879	'GIM5'	201.74	222.32	190.92	187.36	181.7	198.1	189.053	204.993	-0.139183	0.115169	-9.1967
852119	'GIN4'	15.06	14.6	14.79	16.32	15.27	16.37	15.9867	14.8167	0.0809526	0.373307	5.77162
852334	'GIP1'	4.77	5.8	5.03	5.94	6.78	5.21	5.97667	5.2	0.174703	0.339495	12.8732
856781	'GIP2'	163	171.34	190.76	166.23	131.33	113.79	137.117	175.033	-0.380963	0.000584	-23.2075
855967	'GIP3'	30.69	32.29	34.76	31.34	31.04	34.93	32.4367	32.58	-0.0354132	0.672506	-2.42478
851202	'GIP4'	53.21	52.2	52.85	53.54	51.73	51.94	52.4033	52.7533	-0.0374482	0.613314	-2.56231
851730	'GIR2'	178.48	180.45	159.59	167.37	179.26	190.78	179.137	172.84	0.0269466	0.750567	1.88535
851670	'GIS1'	104.99	98.5	106.46	109.1	97.6	85.25	97.3167	103.317	-0.114108	0.199379	-7.60468
855466	'GIS2'	905.67	912.19	802.88	804.02	726.08	883.76	804.62	873.58	-0.141114	0.0807744	-9.31812
850783	'GIS3'	50.79	57.67	51.92	54.14	71.23	70.52	65.2967	53.46	0.263313	0.0182745	20.0231
855006	'GIS4'	27.94	29.07	26.64	26.99	27.47	26.93	27.13	27.8833	-0.066963	0.453225	-4.53545
850462	'GIT1'	3.08	2.64	2.07	3	2.29	2.82	2.70333	2.59667	0.0290169	0.91644	2.03166
856705	'GLC3'	346.69	313.44	363.53	325.14	328.06	307.46	320.22	341.22	-0.118721	0.114533	-7.89961
856870	'GLC7'	214.18	205.66	198.01	218.23	184.39	195.64	199.42	205.95	-0.0735682	0.343776	-4.97152
855359	'GLC8'	578.79	582.07	544.46	507.65	569.18	580.64	552.49	568.44	-0.0648008	0.397217	-4.39227
851320	'GLE1'	67.21	72.08	61.31	71.76	72.29	77.9	73.9833	66.8667	0.118464	0.165618	8.55782
856844	'GLE2'	48.16	52.08	53.11	53.23	51.71	57.63	54.19	51.1167	0.0567694	0.553324	4.0134
853932	'GLG1'	178.66	188.2	188.87	183.55	171.86	172.26	175.89	185.243	-0.102789	0.128351	-6.87688
853304	'GLG2'	33.81	29.67	38.82	37.59	34.9	37.75	36.7467	34.1	0.0801496	0.492505	5.71277
850317	'GLK1'	1843.38	1980.45	2101.51	1864.61	1980.08	1762.14	1868.94	1975.11	-0.106089	0.171863	-7.08968
856147	'GLN1'	785.78	806.24	760.18	913.17	946.97	959.12	939.753	784.067	0.235207	0.000215	17.7076
856763	'GLN3'	39.16	38.11	35.9	40.75	39.96	47.96	42.89	37.7233	0.15681	0.0846637	11.4819
854339	'GLN4'	110.92	119.11	113.31	102.56	93.14	92.64	96.1133	114.447	-0.280302	0.000108	-17.6581
855009	'GLO1'	414.2	435.14	409.74	384.07	379.7	413.25	392.34	419.693	-0.123707	0.0660104	-8.21735
851865	'GLO2'	153.85	147.62	146.7	154.12	143.48	154.55	150.717	149.39	-0.0133717	0.860191	-0.922577
856859	'GLO3'	221.07	244.74	230.37	251.83	248	245.48	248.437	232.06	0.0711361	0.306696	5.05436
854205	'GLO4'	33.9	33.76	30.82	32.21	34.36	30.91	32.4933	32.8267	-0.0393863	0.74708	-2.69312
856014	'GLR1'	216.51	211.6	209.15	210.08	195.3	200.48	201.953	212.42	-0.100394	0.122399	-6.72221
851383	'GLT1'	17.6	20.67	18.28	25.64	21.85	20.68	22.7233	18.85	0.240313	0.0119674	18.1249
856665	'GLY1'	113.55	123.57	121.94	137.83	155.35	150.44	147.873	119.687	0.279286	0.000842	21.3594
852117	'GMC1'	18.9	19.64	19.46	21.36	22.63	25.11	23.0333	19.3333	0.224917	0.0369299	16.871
851166	'GMC2'	0.3	0	0.15	0.3	0.15	0	0.15	0.15	-0.0225676	0.991103	-1.5521
853901	'GMH1'	47.15	46.98	42.7	54.48	43.65	43.27	47.1333	45.61	0.0205231	0.861941	1.43272
850529	'GNA1'	184.16	181.88	169.31	190.32	179	188.53	185.95	178.45	0.0367627	0.666569	2.58094
856589	'GND1'	466.8	504.39	486.35	541.09	594.84	576.44	570.79	485.847	0.20615	0.00410631	15.3605
853172	'GND2'	13.29	15.37	17.17	14.46	11.59	14.29	13.4467	15.2767	-0.214229	0.136881	-13.7993
852121	'GNP1'	80.7	81.89	84.27	95.93	95.2	91.86	94.33	82.2867	0.169591	0.018913	12.4739
854498	'GNT1'	52.97	48.48	42.33	60	58.04	58.31	58.7833	47.9267	0.267975	0.00459537	20.4116
853255	'GON7'	24.26	22.3	31.26	27.59	25.01	33.62	28.74	25.94	0.124407	0.570139	9.00596
855447	'GOR1'	133.78	133.95	147.93	123.88	103.57	107.01	111.487	138.553	-0.341578	9.92e-05	-21.0822
856354	'GOS1'	200.49	203.07	182.51	177.74	195.03	180.68	184.483	195.357	-0.105909	0.210827	-7.07809
855337	'GOT1'	44.25	39.18	32.44	38.08	30.46	34.46	34.3333	38.6233	-0.191235	0.275036	-12.4144
856394	'GPA1'	44.12	45.79	43.86	52.98	48.76	49.91	50.55	44.59	0.153276	0.0788207	11.2092
856741	'GPA2'	201.73	214.84	200.51	213.08	222.03	212.62	215.91	205.693	0.0435619	0.540266	3.06553
854553	'GPB1'	16.47	14.21	17.69	17.64	17.62	17.83	17.6967	16.1233	0.107122	0.314293	7.70771
851243	'GPB2'	31.89	33.42	32.76	36.73	31.28	29.76	32.59	32.69	-0.0332577	0.721197	-2.27888
853052	'GPC1'	59.86	52.83	56.58	70.08	55.42	58.49	61.33	56.4233	0.0919278	0.355201	6.57934
851539	'GPD1'	1225.34	1161.84	1156.65	1168.25	1115.58	1140.41	1141.41	1181.28	-0.0762884	0.200241	-5.15053
854095	'GPD2'	600.15	636.71	567.55	718.63	799.77	815.85	778.083	601.47	0.345421	5.63e-06	27.0521
852756	'GPG1'	141.7	166.09	173.49	220.01	204	215.68	213.23	160.427	0.388617	0.000184	30.9138
856289	'GPH1'	440.04	487.33	563.16	492.75	417.16	393.78	434.563	496.843	-0.222512	0.0219302	-14.2928
853130	'GPI1'	18.54	19.41	18.48	20.28	18.67	18.94	19.2967	18.81	0.00861968	0.935513	0.599259
852735	'GPI10'	38.25	41.38	36.48	45.29	35.8	39.18	40.09	38.7033	0.0213842	0.828436	1.49328
851896	'GPI11'	19.47	19.64	17.82	23.86	22.64	18.19	21.5633	18.9767	0.160217	0.353045	11.7455
855324	'GPI12'	67.49	55.88	56.77	55.96	57.76	60.63	58.1167	60.0467	-0.072381	0.487389	-4.89329
850628	'GPI13'	47.16	46.02	49.59	51.04	49.52	49.25	49.9367	47.59	0.0414052	0.575182	2.91157
853470	'GPI14'	35.36	38.58	35.65	42.55	33.5	37.79	37.9467	36.53	0.0260682	0.80968	1.82334
855690	'GPI15'	42.75	39.54	39.78	50.61	38.93	45.76	45.1	40.69	0.121746	0.334531	8.80511
856595	'GPI16'	167.96	154.19	157.61	183.99	163.13	158.1	168.407	159.92	0.0468591	0.5381	3.30135
852044	'GPI17'	40.58	35.12	36.76	38.52	31.69	39.78	36.6633	37.4867	-0.0609464	0.553943	-4.13649
852289	'GPI18'	30.37	32.6	30.04	41.58	34.64	38.29	38.17	31.0033	0.271496	0.00886436	20.7059
852047	'GPI19'	22.47	23.83	22.01	23.92	22.18	19.19	21.7633	22.77	-0.0873321	0.670178	-5.87383
856029	'GPI2'	45.03	48.38	41.48	52.34	47.47	46.29	48.7	44.9633	0.089234	0.418645	6.38052
851931	'GPI8'	22.03	21.59	25.65	23.8	18.97	24.07	22.28	23.09	-0.0810058	0.533801	-5.46017
853705	'GPM1'	10683.1	10823.3	10838.9	10632.6	12257.2	12579.3	11823	10781.7	0.108731	0.15418	7.8279
851541	'GPM2'	106.69	102.03	95	146.75	160.13	151.5	152.793	101.24	0.569109	1.74e-11	48.3607
854098	'GPM3'	65.34	64	65.37	61.69	57.8	64.76	61.4167	64.9033	-0.106362	0.252209	-7.10727
854436	'GPN2'	11.42	13.76	11.35	14.58	15.51	15.86	15.3167	12.1767	0.304658	0.055976	23.5126
850944	'GPN3'	49.97	44.33	41.25	42.69	44.22	46.04	44.3167	45.1833	-0.0526704	0.644549	-3.585
854758	'GPP1'	1421.21	1535.42	1278.44	1673.62	1907.46	1856.84	1812.64	1411.69	0.337198	4.26e-05	26.3301
856791	'GPP2'	252.03	236.92	215.23	259.08	340.06	335.99	311.71	234.727	0.386645	0.000226	30.735
851527	'GPR1'	52.14	49.35	52.83	56.54	50.29	50.62	52.4833	51.44	0.000421	0.995651	0.0291858
853941	'GPT2'	55.72	50.82	55.18	66.78	51.46	51.49	56.5767	53.9067	0.040476	0.6832	2.84531
853842	'GPX1'	53.54	53.05	65.21	48.31	52.96	50.52	50.5967	57.2667	-0.202347	0.141071	-13.0864
852546	'GPX2'	109.37	116.23	117.08	108.79	99.89	110.81	106.497	114.227	-0.124846	0.212714	-8.28982
850624	'GRC3'	11.96	11.37	11.73	13.75	13.04	13.32	13.37	11.6867	0.166689	0.169881	12.2479
855878	'GRE1'	4.72	4.66	3.6	4.74	8.96	11.85	8.51667	4.32667	0.958193	0.0111744	94.2875
854014	'GRE2'	188.5	153.17	147.66	311.07	336.29	363.29	336.883	163.11	1.02123	5.31e-27	102.965
856504	'GRE3'	604.9	632.64	637.04	537.6	483.54	464.39	495.177	624.86	-0.362437	5.76e-07	-22.2151
852129	'GRH1'	141.13	136.61	142.89	160.24	162.12	165.58	162.647	140.21	0.187719	0.00909461	13.8962
853552	'GRR1'	25.83	27.32	26.42	28.36	25.37	26.86	26.8633	26.5233	-0.0105732	0.89626	-0.730196
852418	'GRS1'	250.78	247.32	247.11	238.49	223.68	221.83	228	248.403	-0.151448	0.0172564	-9.96539
856196	'GRS2'	31.6	29.6	30.33	35.86	29.88	35.98	33.9067	30.51	0.123229	0.200094	8.91701
850322	'GRX1'	1151.48	975.76	1038.53	944.96	961.58	964.32	956.953	1055.26	-0.160002	0.0460336	-10.4976
852124	'GRX2'	649.9	603.03	639.27	588.03	495.7	549.49	544.407	630.733	-0.235798	0.0026561	-15.0785
851672	'GRX3'	131.76	123.83	112.8	125.07	107.97	113.2	115.413	122.797	-0.115239	0.204235	-7.67709
856921	'GRX4'	43.5	45.41	44.2	43.49	28.27	42.12	37.96	44.37	-0.25415	0.0754657	-16.1519
856048	'GRX5'	68.33	60.62	73.16	66.82	56.39	57.67	60.2933	67.37	-0.184505	0.168485	-12.0049
851551	'GRX6'	52.08	47	44.13	52.34	56.75	55.97	55.02	47.7367	0.181154	0.116986	13.379
852302	'GRX7'	129.52	108.21	103.9	121.28	104.79	126.41	117.493	113.877	0.0202641	0.848101	1.41451
851079	'GRX8'	7.96	4.14	1.55	1.6	1.57	5.9	3.02333	4.55	-0.59685	0.387877	-33.8804
852920	'GSC2'	9.77	11.41	11.37	12.98	11.73	15.6	13.4367	10.85	0.278047	0.0105277	21.2552
854957	'GSF2'	291.49	294.09	300.84	291.54	263.33	272.15	275.673	295.473	-0.127642	0.0559068	-8.46739
853344	'GSH1'	149.27	152.58	146.34	148.75	132.71	144.97	142.143	149.397	-0.100408	0.135911	-6.72307
854108	'GSH2'	146.25	143.18	130.81	143.03	128.73	128.65	133.47	140.08	-0.0971592	0.203812	-6.5128
853341	'GSM1'	27.64	28.53	32.62	29.95	25.06	26.15	27.0533	29.5967	-0.158885	0.133088	-10.4283
851000	'GSP1'	2429.23	2526.32	2458.39	2062.27	1749.67	2110.16	1974.03	2471.31	-0.350525	1.22e-06	-21.5701
854357	'GSP2'	151.56	161.5	148.44	179.03	156.9	157.29	164.407	153.833	0.0705138	0.409367	5.00906
850569	'GSY1'	485.61	505.7	558.25	461.58	420.88	397.39	426.617	516.52	-0.304105	0.000116	-19.0055
850962	'GSY2'	609.82	610.7	637.87	648.87	550.45	578.62	592.647	619.463	-0.0928517	0.183299	-6.23325
851807	'GTB1'	27.81	28.05	28.68	30.78	28.73	29.4	29.6367	28.18	0.0445729	0.61393	3.13778
852994	'GTF1'	97.81	89.31	117.9	94.18	110.14	107.89	104.07	101.673	0.00970429	0.936543	0.674917
853058	'GTO1'	11.02	10.78	10.47	12.95	11.06	14.64	12.8833	10.7567	0.231699	0.167505	17.4217
855292	'GTO3'	1.32	2.04	0.89	1.12	1.57	2.26	1.65	1.41667	0.195101	0.669798	14.4805
854918	'GTR1'	45.09	39.49	34.21	44.98	47.34	42.54	44.9533	39.5967	0.158812	0.185264	11.6368
853072	'GTR2'	78.11	71.07	70.73	67.55	67.92	71.89	69.12	73.3033	-0.110809	0.211591	-7.39314
852694	'GTS1'	127.04	136.54	121.66	136.41	134.36	115.75	128.84	128.413	-0.021078	0.811585	-1.4504
854856	'GTT1'	130.66	136.08	130.27	134.32	147.98	136.2	139.5	132.337	0.0521663	0.549469	3.68206
850666	'GTT2'	31.14	30.24	33.8	29.3	33.42	40.34	34.3533	31.7267	0.0898487	0.538411	6.42586
856698	'GTT3'	146.44	141.67	139.43	165.13	171.14	176.89	171.053	142.513	0.237456	0.00135863	17.8912
855257	'GUA1'	392.72	438.77	409.94	368.35	393.75	381.43	381.177	413.81	-0.145176	0.0451287	-9.57312
851360	'GUD1'	22.06	21.14	19.23	21.97	20.21	22.32	21.5	20.81	0.0191591	0.866292	1.33687
850996	'GUF1'	14.59	13.61	13.56	14.18	12.1	11.73	12.67	13.92	-0.164065	0.185865	-10.7493
852065	'GUK1'	765.33	766.67	723.13	725.02	649.69	740.59	705.1	751.71	-0.116887	0.0898835	-7.78248
852796	'GUP1'	65.95	61.58	64.22	68.69	54.7	58.57	60.6533	63.9167	-0.104633	0.246306	-6.99583
855912	'GUP2'	2.11	1.75	1.82	2.32	2.75	2.29	2.45333	1.89333	0.348536	0.203192	27.3268
852606	'GUS1'	431.4	440.53	415.31	430.02	396.22	396.15	407.463	429.08	-0.102581	0.109171	-6.86348
856353	'GUT1'	85.02	84.96	86.41	90.49	90.21	85.54	88.7467	85.4633	0.0270455	0.706921	1.89233
854651	'GUT2'	89.71	86.1	95.68	81.54	75.24	68.91	75.23	90.4967	-0.294206	0.000514	-18.4479
854770	'GVP36'	305.24	314.95	319.35	294.59	309.41	278.02	294.007	313.18	-0.116564	0.119547	-7.76182
853354	'GWT1'	23.02	17.36	19.24	25.51	22.79	28.65	25.65	19.8733	0.340268	0.00771441	26.5992
855230	'GYL1'	49.09	47.65	46.97	44.66	47.08	52.13	47.9567	47.9033	-0.0259112	0.759488	-1.78
854236	'GYP1'	63.68	55.54	59.75	64.87	55.66	59.83	60.12	59.6567	-0.0172052	0.838982	-1.18549
855827	'GYP5'	53.43	53.99	52.64	55.19	55.96	54.78	55.31	53.3533	0.0244259	0.736925	1.70749
853406	'GYP6'	58.76	53.31	54.11	62.42	54.86	59.01	58.7633	55.3933	0.057589	0.508894	4.07251
851364	'GYP7'	90.16	103.56	90.89	105.96	84.04	90.16	93.3867	94.87	-0.0524697	0.561271	-3.57158
850517	'GYP8'	26.88	21.79	22.04	39.43	36.44	36.26	37.3767	23.57	0.638312	4.47e-09	55.6507
853334	'GZF3'	24.37	24.25	23.73	24.22	28.11	26.3	26.21	24.1167	0.09434	0.377464	6.75769
856117	'HAA1'	146.57	150.1	147.6	157.3	159.45	144.92	153.89	148.09	0.0285157	0.6928	1.99622
850513	'HAC1'	287.82	340.59	365.24	344.3	383.65	406.76	378.237	331.217	0.166176	0.0884769	12.208
856113	'HAL1'	25.51	18.98	23.08	25.99	23.1	27.63	25.5733	22.5233	0.156522	0.282224	11.4597
853274	'HAL5'	129.63	113.88	121.47	131.73	107.28	122.71	120.573	121.66	-0.0424357	0.597532	-2.89858
854064	'HAL9'	12.22	12.84	12.75	13.34	11.65	12.49	12.4933	12.6033	-0.041757	0.685647	-2.85289
853532	'HAM1'	96.37	103.04	89.91	90.65	85.65	81.04	85.78	96.44	-0.192828	0.0568457	-12.5111
850958	'HAP1'	76.35	79.93	82.84	83.33	101.91	93.04	92.76	79.7067	0.192427	0.0273004	14.2684
852614	'HAP2'	78.47	85.9	67.53	73.31	80.6	70.28	74.73	77.3	-0.072339	0.509084	-4.89052
852260	'HAP3'	84.6	90.21	79.96	80.05	83.88	82.93	82.2867	84.9233	-0.0661614	0.567483	-4.48239
853751	'HAP4'	455.03	455.32	466.36	438.53	439.66	396.43	424.873	458.903	-0.13785	0.0504735	-9.11274
854540	'HAP5'	49.28	58.56	52.22	45.26	47.98	49.46	47.5667	53.3533	-0.190492	0.0987728	-12.3693
855335	'HAS1'	92.39	97.23	100.32	82.65	80.32	87.87	83.6133	96.6467	-0.236898	0.00222292	-15.1432
856106	'HAT1'	15.04	12.78	13.19	16.34	12.06	16.6	15	13.67	0.104945	0.511295	7.54533
856654	'HAT2'	75.44	71.71	73.55	78.01	76.25	74.69	76.3167	73.5667	0.0264229	0.744842	1.84837
850331	'HBN1'	35.05	35.39	38.81	22.84	22.83	29.15	24.94	36.4167	-0.57103	0.000272	-32.6864
853959	'HBS1'	51.98	52.6	50.41	49.64	46.97	49.12	48.5767	51.6633	-0.116698	0.139192	-7.77037
851303	'HBT1'	20.09	19.52	23.36	14.28	15.57	10.54	13.4633	20.99	-0.665966	4.96e-07	-36.9733
853419	'HCA4'	13.13	16.83	20.41	16.2	16.43	16.51	16.38	16.79	-0.0644809	0.638688	-4.37107
855440	'HCH1'	422.82	461.37	394.95	416.3	468.8	438.87	441.323	426.38	0.0293688	0.728579	2.05655
850429	'HCM1'	14.8	14.82	15.69	17.49	16.31	15.72	16.5067	15.1033	0.100062	0.400016	7.18194
850889	'HCR1'	412.79	429.31	369.7	391.03	416.24	435.93	414.4	403.933	0.012304	0.875286	0.856494
853852	'HCS1'	34.14	36.97	33.12	34.98	36.35	36	35.7767	34.7433	0.0149879	0.866158	1.0443
855710	'HDA1'	28.74	25.62	25.09	26.45	23.53	25.99	25.3233	26.4833	-0.0929938	0.334352	-6.24249
851889	'HDA2'	29.18	28.56	28.41	29.58	25.49	28.18	27.75	28.7167	-0.0782205	0.39629	-5.27747
856309	'HDA3'	41.71	39.34	38.09	37.65	37.35	41.5	38.8333	39.7133	-0.0600305	0.489718	-4.07562
4036073	'HED1'	1.47	1.99	2.52	2.95	3.07	3.06	3.02667	1.99333	0.577776	0.2796	49.2546
855718	'HEF3'	4.32	4.1	4.8	4.53	3.85	4.35	4.24333	4.40667	-0.0848828	0.585927	-5.71389
852069	'HEH2'	33.45	32.72	33.49	32.04	30.71	31.7	31.4833	33.22	-0.105375	0.221549	-7.0437
852248	'HEK2'	102.46	105.63	103.66	97.76	103.68	99.22	100.22	103.917	-0.0782156	0.32387	-5.27715
853887	'HEL1'	19.13	17.15	17.09	19.18	18.12	16.95	18.0833	17.79	-0.00354091	0.975869	-0.245136
851859	'HEL2'	96.69	89.38	92.61	106.39	100.86	96.45	101.233	92.8933	0.0966579	0.194436	6.92935
851818	'HEM1'	47.95	64.48	61.39	60.39	68.8	64.36	64.5167	57.94	0.128305	0.245025	9.30086
851617	'HEM12'	107.76	114.33	112.48	119.86	122.06	120.48	120.8	111.523	0.0889687	0.247982	6.36096
851614	'HEM13'	143.13	185.8	179.32	163.78	180.86	181.03	175.223	169.417	0.0224892	0.822722	1.57104
856733	'HEM14'	68.99	70.34	64.79	67.5	69.19	65.42	67.37	68.04	-0.0408295	0.613071	-2.79041
854347	'HEM15'	250.13	255.79	247.84	255.03	244.69	253.1	250.94	251.253	-0.0287414	0.655453	-1.97249
852842	'HEM2'	83.47	76.99	91.88	90.12	78.31	88.88	85.77	84.1133	0.000183	0.99845	0.0126854
851439	'HEM25'	38.07	36.95	36.92	42.76	35.38	37.41	38.5167	37.3133	0.0185376	0.869387	1.29322
851322	'HEM3'	116.15	122.55	133.49	113	116.7	106.69	112.13	124.063	-0.171934	0.0514264	-11.2348
854452	'HEM4'	65.95	62.39	67.07	70.03	65.3	73.21	69.5133	65.1367	0.0673078	0.482289	4.77597
854402	'HER1'	59.25	58.19	59.72	80.9	67.44	71.56	73.3	59.0533	0.282218	0.000193	21.6063
855338	'HER2'	18.86	16.39	18.3	16.49	14.56	16.44	15.83	17.85	-0.20124	0.114559	-13.0197
854412	'HES1'	0.52	0.67	0.68	0.23	1.47	1.31	1.00333	0.623333	0.664263	0.277629	58.4758
855247	'HFA1'	6.52	6.19	6.25	6.73	6.69	6.25	6.55667	6.32	0.0250088	0.804063	1.74859
855137	'HFD1'	174.08	156.13	164.53	176.15	156.53	165.38	166.02	164.913	-0.0182967	0.800559	-1.26023
855821	'HFI1'	17.66	18.62	18.73	23.18	21.3	23.62	22.7	18.3367	0.279945	0.0136553	21.4148
852641	'HFM1'	10.92	9.21	10.18	11.93	8.2	9.39	9.84	10.1033	-0.0684163	0.598479	-4.63157
853099	'HGH1'	25.13	31.13	32.31	32.13	30.45	34	32.1933	29.5233	0.0966668	0.42242	6.93001
852294	'HHF1'	553.88	631.78	555.71	633.89	553.33	604.78	597.333	580.457	0.0238074	0.771633	1.6639
855701	'HHF2'	1616.21	2005.55	1665.78	1772.04	1534.77	1600.92	1635.91	1762.51	-0.124601	0.137489	-8.27421
855976	'HHO1'	239.47	243.55	235.71	239.81	214.29	224.75	226.283	239.577	-0.108574	0.132606	-7.24956
852295	'HHT1'	185.24	204.32	199	183.55	196.51	203.64	194.567	196.187	-0.0327426	0.729273	-2.24398
855700	'HHT2'	2031.13	2218.29	1979.1	1846.24	1876.89	1901.89	1875.01	2076.17	-0.167341	0.0114589	-10.9518
850638	'HIF1'	45.33	49.7	45.27	54.65	52.21	56.72	54.5267	46.7667	0.194254	0.0374516	14.4132
851915	'HIM1'	0.54	0.71	0.6	0.91	0.83	1.32	1.02	0.616667	0.695163	0.19927	61.9067
853104	'HIP1'	47.11	47.92	47.21	51.72	49.19	48.58	49.83	47.4133	0.0439341	0.586648	3.09213
852275	'HIR1'	10.08	10.98	10.72	10.96	10.27	11.61	10.9467	10.5933	0.0183432	0.875729	1.27957
854203	'HIR2'	17.39	19.91	19.04	18.54	17.98	18.62	18.38	18.78	-0.059561	0.545312	-4.0444
853605	'HIR3'	8.4	9.02	9.42	9.78	8.72	7.92	8.80667	8.94667	-0.0512737	0.638123	-3.49161
856782	'HIS1'	216.82	208.1	185.46	386.67	300.91	354.57	347.383	203.46	0.744191	8.84e-17	67.5034
850581	'HIS2'	84.29	82.26	74.8	102.33	106.54	103.23	104.033	80.45	0.345531	5.36e-05	27.0619
854377	'HIS3'	19.62	19.04	25.85	301.07	325.37	316.92	314.453	21.5033	3.84536	7.5e-255	1337.37
850327	'HIS4'	64.16	52.82	50.15	217.12	205.89	180	201.003	55.71	1.82479	6.38e-79	254.256
854690	'HIS5'	63.17	58.68	59.67	108.17	112.42	98.01	106.2	60.5067	0.786279	2.29e-18	72.462
854792	'HIS6'	27.75	30.52	32.1	26.45	25.61	29.28	27.1133	30.1233	-0.178437	0.185095	-11.634
852550	'HIS7'	43.86	42.45	39.82	63.26	58.25	63.29	61.6	42.0433	0.523238	3.27e-10	43.7178
853516	'HIT1'	5.41	7.13	7.79	6.34	9.07	11.16	8.85667	6.77667	0.363896	0.262925	28.6896
852030	'HKR1'	21.54	21.42	23.03	22.23	23.65	22.36	22.7467	21.9967	0.0206696	0.797551	1.44302
855196	'HLJ1'	124.59	119.31	92.28	107.01	100.54	97.08	101.543	112.06	-0.165798	0.131341	-10.8565
852141	'HLR1'	7.15	6.41	9.71	9.39	11.28	12.63	11.1	7.75667	0.489946	0.0113125	40.4393
856785	'HMF1'	289.59	295.07	314.12	303.97	291.77	283.83	293.19	299.593	-0.0528197	0.53531	-3.59497
854900	'HMG1'	25.58	28.67	24.31	32.11	32.4	31.91	32.14	26.1867	0.267541	0.00239268	20.3754
851171	'HMG2'	45.62	48.15	46.73	52.28	47.05	42.91	47.4133	46.8333	-0.0105621	0.901957	-0.729438
854058	'HMI1'	9.92	10.3	10.33	10.42	11.4	10.19	10.67	10.1833	0.0400747	0.755778	2.8167
850293	'HMLALPHA1'	29.69	25.53	29.67	0	0	0	0	28.2967	-9.89396	1.24e-16	-99.8949
850292	'HMLALPHA2'	312.63	242.84	266.74	78.18	91.68	97.43	89.0967	274.07	-1.64468	4.13e-51	-68.0183
851754	'HMO1'	559.89	564.59	544.66	519.21	533.41	596.62	549.747	556.38	-0.0425184	0.557638	-2.90415
850459	'HMRA1'	0	0	2.77	124.5	119.55	137.32	127.123	0.923333	7.05552	5.79e-05	13202.2
850458	'HMRA2'	129.47	184.07	107.78	111.09	140.57	147.09	132.917	140.44	-0.0934238	0.558577	-6.27043
854197	'HMS1'	20.98	22.58	24.57	19.35	16.46	16.94	17.5833	22.71	-0.397634	0.00167569	-24.0898
853612	'HMS2'	111.17	138.65	127.1	160.31	165.58	170.19	165.36	125.64	0.369633	3.91e-05	29.2024
852322	'HMT1'	37	39.94	42.15	36.08	41.75	43.51	40.4467	39.6967	0.00112291	0.992142	0.0778648
850902	'HMX1'	10.36	13.58	11.84	11.56	11	10.95	11.17	11.9267	-0.121593	0.498845	-8.08276
852803	'HNM1'	23.42	24.92	22.89	30.68	26.06	23.04	26.5933	23.7433	0.135715	0.244403	9.86371
851432	'HNT1'	67.01	56.71	60.55	57.06	65.33	71.91	64.7667	61.4233	0.0547509	0.683704	3.86797
851899	'HNT2'	63.26	65.07	57.43	73.78	70.44	74.32	72.8467	61.92	0.209903	0.0433952	15.661
854432	'HNT3'	24.77	23.73	21.77	26.68	26.03	23.9	25.5367	23.4233	0.100315	0.513591	7.20073
851371	'HO'	9.52	10.7	12.63	12.86	8.91	12.79	11.52	10.95	0.0413785	0.796448	2.90966
853538	'HOC1'	174.6	200.37	179.56	183.38	184.34	180.29	182.67	184.843	-0.0436167	0.573119	-2.97804
855048	'HOF1'	22.66	22.2	23.02	20.78	19.87	21.9	20.85	22.6267	-0.146259	0.136903	-9.64093
850803	'HOG1'	154.82	164.64	157.58	167.34	160.82	157.61	161.923	159.013	-0.000897	0.989919	-0.062156
855792	'HOL1'	50.69	55.09	53.73	58.25	47.52	50.45	52.0733	53.17	-0.0592324	0.514341	-4.02253
851736	'HOM2'	458.61	456.15	419.89	647.69	681.49	601.81	643.663	444.883	0.507773	1.7e-11	42.1853
856778	'HOM3'	157.8	158.05	138.41	265.07	182.17	224.46	223.9	151.42	0.534028	2.29e-07	44.7966
853604	'HOM6'	197.82	186.83	193.77	199.43	175.46	166.79	180.56	192.807	-0.121675	0.131413	-8.08803
854738	'HOP1'	4.18	3.33	2.86	5.69	5.65	7.71	6.35	3.45667	0.84979	4.88e-05	80.2238
852850	'HOP2'	0	0	0	0	0.25	0	0.0833333	0	1.85634	0.618129	262.089
855293	'HOR7'	90.88	68.8	101.86	78.65	87.35	81.47	82.49	87.18	-0.095066	0.678493	-6.37706
856181	'HOS1'	8.75	9.01	8.03	9.69	9.54	10.84	10.0233	8.59667	0.194406	0.221842	14.4253
852681	'HOS2'	27.93	28.2	27.31	24.54	26.29	25.34	25.39	27.8133	-0.15797	0.140156	-10.3715
855987	'HOS3'	36.25	32.07	31.84	32.37	30.07	31.92	31.4533	33.3867	-0.113884	0.206668	-7.59033
854694	'HOS4'	30.47	28.31	32.95	29.05	30.28	36.56	31.9633	30.5767	0.034987	0.723347	2.45476
855208	'HOT1'	37.09	34.78	37.4	41.03	37.72	42.81	40.52	36.4233	0.125129	0.139261	9.06055
853778	'HOT13'	122.18	88.31	90.04	98.55	116.98	144.79	120.107	100.177	0.244342	0.12113	18.4553
856323	'HPA2'	3.66	2.47	4.15	4.45	2.66	5.48	4.19667	3.42667	0.262793	0.571656	19.9799
856642	'HPA3'	44.16	46.89	38.66	48.1	61.32	57.04	55.4867	43.2367	0.339162	0.0162122	26.5022
852516	'HPC2'	72.89	60	69.38	60	67.26	70.57	65.9433	67.4233	-0.0586639	0.536602	-3.98471
854010	'HPF1'	24.86	29.63	33.97	49.72	45.39	37.4	44.17	29.4867	0.55471	3.62e-06	46.8873
854696	'HPM1'	33.84	29.87	29.41	36.77	31.64	34.43	34.28	31.04	0.116155	0.294752	8.38423
851716	'HPR1'	29.89	30.12	30.53	31.12	26.88	31.45	29.8167	30.18	-0.0466688	0.602999	-3.18307
852008	'HPT1'	66.73	77.07	67.7	70.3	78.08	85.2	77.86	70.5	0.119222	0.284187	8.61489
855728	'HRB1'	86.68	92.52	88.42	102.23	97.11	102.98	100.773	89.2067	0.148313	0.0484772	10.8273
854149	'HRD1'	51.93	51.62	50.4	48.8	45.57	49.45	47.94	51.3167	-0.126219	0.121618	-8.37705
850904	'HRD3'	37.5	37.01	38.72	36.74	41.49	39.55	39.26	37.7433	0.0299629	0.729358	2.09859
851008	'HRI1'	246.66	247.45	229.39	244.87	232.88	271.58	249.777	241.167	0.0249625	0.75054	1.74532
854441	'HRK1'	360.88	331.81	349.42	329.65	360.98	354.37	348.333	347.37	-0.022668	0.748475	-1.55895
853997	'HRP1'	221.95	211.94	219.17	220.37	236.57	213.22	223.387	217.687	0.0112816	0.878441	0.785046
851885	'HRQ1'	12.54	12.66	13.89	13.17	12.18	11.88	12.41	13.03	-0.0987154	0.341738	-6.61359
855897	'HRR25'	368.22	355.87	322.42	387.45	435.45	420.7	414.533	348.837	0.223323	0.00417408	16.742
853986	'HRT1'	66.88	64.45	66.37	128.62	133.98	161.11	141.237	65.9	1.08005	6.88e-17	111.41
850786	'HRT3'	52.14	50.28	40.2	52.32	41.5	45.47	46.43	47.54	-0.0614725	0.602481	-4.17145
855224	'HSC82'	1125.37	1068.42	1071.41	989.72	996.07	946.06	977.283	1088.4	-0.182351	0.00383333	-11.8734
856387	'HSE1'	251.74	274.18	227.57	242.54	256.18	272.69	257.137	251.163	0.00734276	0.928859	0.510258
852806	'HSF1'	109.43	108.31	105.1	109.49	116.44	110.64	112.19	107.613	0.0331972	0.638129	2.32773
855332	'HSH155'	13.01	15.81	15.12	14.38	13.85	13.4	13.8767	14.6467	-0.107141	0.326964	-7.15738
854497	'HSH49'	15.33	14.69	16.38	18.02	20.35	20.73	19.7	15.4667	0.324712	0.0719025	25.2415
853719	'HSK3'	55.12	62.19	51.68	54.8	61.03	73.24	63.0233	56.33	0.157401	0.480831	11.5276
853760	'HSL1'	52.73	50.27	48.73	55.3	51.56	54.97	53.9433	50.5767	0.0643066	0.343205	4.55823
852431	'HSL7'	35.16	37.89	36.1	42.47	40.1	39.19	40.5867	36.3833	0.12962	0.114167	9.40059
852575	'HSM3'	28.64	26.5	25.79	30.18	27.41	27.1	28.23	26.9767	0.0381532	0.716715	2.67986
854185	'HSP10'	555.68	440.39	501.55	497.61	416.51	506.47	473.53	499.207	-0.0966522	0.348466	-6.47994
850633	'HSP104'	1780.87	1833.85	1859.02	1540.14	1504.1	1391.42	1478.55	1824.58	-0.330974	7.98e-07	-20.5001
850532	'HSP12'	629.82	622.58	794.64	394.9	445.46	340.07	393.477	682.347	-0.814917	5.22e-12	-43.1559
853281	'HSP150'	4380.14	4372.25	4439.54	4329.42	4572.67	4765.44	4555.84	4397.31	0.024558	0.702311	1.7168
852364	'HSP26'	1396.2	1363.17	1545.48	1064.65	1296.73	1153.99	1171.79	1434.95	-0.315506	0.000409	-19.6431
850385	'HSP30'	1601.21	1683.02	1664.38	1695.16	1580.12	1448.51	1574.6	1649.54	-0.0934296	0.196959	-6.2708
852146	'HSP31'	419.44	419.19	393.09	496.24	421.14	411.5	442.96	410.573	0.0837644	0.294482	5.97797
855849	'HSP32'	0.91	1.28	1.13	0.92	0.34	0.73	0.663333	1.10667	-0.793937	0.27334	-42.3232
854573	'HSP33'	0	0.18	0.56	0	0	0.73	0.243333	0.246667	0.221581	0.899013	16.6011
851751	'HSP42'	5484.54	5420.72	4840.11	3880.47	4588.5	4088.9	4185.96	5248.46	-0.350533	2.2e-05	-21.5706
850963	'HSP60'	1220.62	1213.82	1206.79	1063.52	1022.75	899.89	995.387	1213.74	-0.31293	2.62e-05	-19.4995
851845	'HSP78'	714.91	702.82	716.81	631.68	595.1	568.47	598.417	711.513	-0.277537	1.75e-05	-17.5002
855836	'HSP82'	1743.82	1754.22	1678.6	1467.91	1396.02	1296.28	1386.74	1725.55	-0.34274	4.06e-07	-21.1458
854086	'HST1'	93.18	87.23	89.51	92.6	89.62	83.54	88.5867	89.9733	-0.0490938	0.533174	-3.34567
856092	'HST2'	107.88	108.52	103.31	122.96	106.43	116.09	115.16	106.57	0.0843137	0.287739	6.01833
854190	'HST3'	30.39	31.81	32.71	31.38	32.63	33.9	32.6367	31.6367	0.0180358	0.859517	1.25799
851772	'HST4'	5.21	5.43	5.08	4.13	3.04	5.76	4.31	5.24	-0.312539	0.233392	-19.4777
853138	'HSV2'	61.91	57.81	59.82	58.09	56.53	57.48	57.3667	59.8467	-0.0880464	0.29056	-5.92041
851811	'HTA1'	529.47	578.98	591.64	575.61	573.57	625.28	591.487	566.697	0.040284	0.613012	2.83163
852283	'HTA2'	360.78	337.56	345.87	348.42	316.32	366.61	343.783	348.07	-0.0396468	0.634678	-2.71069
851810	'HTB1'	1251.21	1206.69	1243.43	1221.33	1132.95	1294.99	1216.42	1233.78	-0.0421983	0.550474	-2.8826
852284	'HTB2'	1442.91	1327.63	1343.15	1364.44	1281	1379.25	1341.56	1371.23	-0.0528644	0.433752	-3.59796
856464	'HTD2'	23.22	23.13	24.03	24.66	26.84	25.7	25.7333	23.46	0.108099	0.422932	7.78072
850384	'HTL1'	12.02	11.68	13.71	16.48	16.83	18.46	17.2567	12.47	0.453853	0.23002	36.9694
856145	'HTS1'	139.62	147.44	142.48	149.41	138.55	145.19	144.383	143.18	-0.0159672	0.814836	-1.10066
854150	'HTZ1'	73.97	75.33	74.47	71.47	59.94	80.99	70.8	74.59	-0.097501	0.472306	-6.53495
853185	'HUA1'	282.18	286.48	282.31	299.67	288.51	324.12	304.1	283.657	0.0757758	0.310886	5.39277
854458	'HUA2'	19.64	15.9	17.72	19.73	14.75	19.25	17.91	17.7533	-0.0145874	0.933685	-1.00603
855767	'HUB1'	48.52	48.36	52.06	41.41	31.17	55.61	42.73	49.6467	-0.227856	0.370974	-14.6097
854944	'HUG1'	0.7	2.16	0	1.41	0.7	0	0.703333	0.953333	-0.424836	0.824467	-25.5076
853494	'HUL4'	15.55	14.76	15.09	15.6	13.66	13.52	14.26	15.1333	-0.114086	0.275907	-7.60324
852736	'HUL5'	51.09	50.94	51.05	55.46	46.79	46.95	49.7333	51.0267	-0.0659526	0.424342	-4.46857
852708	'HUR1'											0
855832	'HUT1'	51.94	53.86	54.99	60.93	47.62	60.49	56.3467	53.5967	0.0432952	0.681433	3.04648
856761	'HVG1'	3.99	4.34	4.68	4.66	4.46	5	4.70667	4.33667	0.091584	0.763758	6.55394
850614	'HXK1'	2606.88	2829.23	3069.95	2572.56	2301.62	1965.38	2279.85	2835.35	-0.342104	0.000269	-21.111
852639	'HXK2'	1714.94	1747.2	1731.7	1961.85	1910.7	2028.41	1966.99	1731.28	0.156648	0.0069587	11.4694
856494	'HXT1'	175.01	152.37	126.24	161.47	354.17	282.27	265.97	151.207	0.794968	0.0211163	73.5039
850536	'HXT10'	0.18	0.13	0.04	0.18	0.18	0.35	0.236667	0.116667	0.975815	0.33721	96.6752
854009	'HXT11'	0.32	0.21	0.42	0.56	0.86	0.84	0.753333	0.316667	1.28586	0.0303105	143.827
856640	'HXT13'	0.13	0.08	0.13	0.13	0	0	0.0433333	0.113333	-1.43961	0.36462	-63.1333
855398	'HXT14'	0.05	0	0.31	0.09	0	0	0.03	0.12	-2.03115	0.280711	-75.534
851352	'HXT15'	0.04	0.04	0.26	0.09	0.02	0.13	0.08	0.113333	-0.713046	0.620347	-38.9969
853623	'HXT16'	0	0	0	0	0.02	0	0.00666667	0			0
855809	'HXT17'	0.43	0.21	0.17	0.61	0.47	0.56	0.546667	0.27	0.97697	0.140717	96.8328
855023	'HXT2'	52.6	94.66	92.58	79.83	25.15	31.98	45.6533	79.9467	-0.84628	0.143442	-44.3783
851946	'HXT3'	1193.71	999.52	984.07	1051.38	1636.56	1325.49	1337.81	1059.1	0.314823	0.148593	24.3859
856492	'HXT4'	597.31	615.76	694.51	756.83	679.62	615.93	684.127	635.86	0.0776101	0.368719	5.52685
856496	'HXT5'	1.44	1.2	2.16	1.82	2.22	2.32	2.12	1.6	0.379667	0.230579	30.1042
851944	'HXT6'	219.81	223.34	374.45	327.62	210.29	188.15	242.02	272.533	-0.203057	0.557738	-13.1292
851943	'HXT7'	1493.96	1463.37	1776.41	1696.23	908.02	921.61	1175.29	1577.91	-0.457385	0.156262	-27.1695
853216	'HXT8'	0.09	0.04	0.21	0.3	0.17	0.08	0.183333	0.113333	0.677133	0.536242	59.8959
853236	'HXT9'	0.54	0.42	0.47	0.17	0.71	0.52	0.466667	0.476667	-0.0638889	0.91949	-4.33182
853646	'HYM1'	40.17	35.25	33.3	40.81	37.16	37.14	38.37	36.24	0.0558409	0.599804	3.94648
856677	'HYP2'	809.3	865.64	821.81	831.38	724.46	766.98	774.273	832.25	-0.12765	0.0701117	-8.46787
854855	'HYR1'	312.96	360.59	363.1	342.76	333.82	355.51	344.03	345.55	-0.0299497	0.721071	-2.05456
854293	'IAH1'	28.54	29.48	26.12	35.31	30.79	31.05	32.3833	28.0467	0.181758	0.179994	13.4265
853586	'IBA57'	46.73	43.87	45.8	55.63	39.18	45.43	46.7467	45.4667	0.0101205	0.926613	0.703968
855557	'IBD2'	7.49	7.04	7.9	8.84	7.37	12.28	9.49667	7.47667	0.315649	0.137566	24.4571
854718	'ICE2'	35.73	35.52	38.8	42.32	36.19	35.84	38.1167	36.6833	0.0269787	0.788736	1.88762
856794	'ICL1'	13.34	10.83	12.12	11.95	11.95	13.28	12.3933	12.0967	0.0082089	0.952007	0.570619
856114	'ICL2'	10.52	8.36	9.32	9.76	8.84	9.73	9.44333	9.4	-0.0203821	0.89069	-1.40285
856811	'ICP55'	32.3	32.18	31.4	33.76	27.93	28.33	30.0067	31.96	-0.119257	0.247673	-7.93382
852454	'ICS2'	163.74	177.31	183.11	137.25	156.05	172.53	155.277	174.72	-0.195419	0.042673	-12.6681
853368	'ICS3'	0.24	0.48	0	0	0.24	0	0.08	0.24	-1.49549	0.553178	-64.534
850788	'ICT1'	39	36.25	35.15	42.47	72.78	69.89	61.7133	36.8	0.723302	0.00474763	65.0957
855235	'ICY1'	137.57	107.19	112.07	189.16	175.81	175.68	180.217	118.943	0.578747	3.14e-07	49.3551
855691	'IDH1'	264.49	258.01	274.35	288.38	291.41	278.84	286.21	265.617	0.081502	0.242167	5.81191
854303	'IDH2'	524.45	504	515.31	552.11	531.37	505.29	529.59	514.587	0.0150821	0.81956	1.0509
855986	'IDI1'	149.35	136	127.85	150.62	141.09	146.13	145.947	137.733	0.0578718	0.480031	4.09291
851493	'IDP1'	130.22	141.89	132.85	165.18	155.67	147.44	156.097	134.987	0.182575	0.018312	13.4908
850871	'IDP2'	5.84	5.17	5.84	7.28	8.44	6.62	7.44667	5.61667	0.381616	0.0620634	30.28
855723	'IDP3'	7.75	5.71	5.89	6.17	4.46	7.72	6.11667	6.45	-0.106376	0.639574	-7.10814
853295	'IDS2'	22.87	19.45	23.52	23.62	17.87	19.22	20.2367	21.9467	-0.145779	0.26521	-9.61085
850534	'IES1'	71.63	73.7	65.12	66.1	73.58	73.11	70.93	70.15	-0.0106145	0.89973	-0.733038
855506	'IES2'	95.95	87.85	80.19	79.95	82.19	91.47	84.5367	87.9967	-0.0834052	0.379197	-5.61727
850741	'IES3'	165.45	174.47	167.08	158.27	163.64	175.19	165.7	169	-0.0536249	0.502735	-3.64876
854361	'IES4'	81.26	71.52	59.74	69.69	74.26	80.47	74.8067	70.84	0.0617863	0.677446	4.37573
856827	'IES5'	96.41	91.79	87.34	113.61	108.05	122.3	114.653	91.8467	0.299985	0.00970176	23.1131
856667	'IES6'	112.36	140.95	136.83	144.28	173.94	169.63	162.617	130.047	0.300477	0.00850726	23.1551
852456	'IFA38'	200.11	198.52	182.11	204.57	207.64	211.79	208	193.58	0.0777244	0.281584	5.53521
850920	'IFH1'	19.97	22.75	22.73	22.69	27.03	24.83	24.85	21.8167	0.160984	0.111507	11.8049
854135	'IFM1'	18.03	16.39	19.06	15.78	13.9	16.08	15.2533	17.8267	-0.253601	0.0253339	-16.12
850572	'IGD1'	767.4	868.62	909.95	811.83	982.64	872.64	889.037	848.657	0.0442597	0.633807	3.11539
855565	'IGO1'	480.28	424.9	441.33	470.11	467.26	531.22	489.53	448.837	0.101942	0.208704	7.32168
856534	'IGO2'	82.44	67.38	83.02	71.55	62.35	76.39	70.0967	77.6133	-0.169951	0.224252	-11.1127
856594	'IKI1'	29.05	30.42	28.11	25.23	30.25	32.66	29.38	29.1933	-0.0159681	0.903212	-1.10072
851100	'IKI3'	23.49	22.93	24.33	25.09	22.68	24.62	24.13	23.5833	0.0039411	0.960462	0.273549
853389	'IKS1'	50.11	46.81	52.54	46.97	44.68	46.52	46.0567	49.82	-0.141241	0.0861298	-9.32614
853582	'ILM1'	76.06	69.7	70.12	82.79	64.75	66.05	71.1967	71.96	-0.0411671	0.722766	-2.81316
852202	'ILS1'	198.59	203.81	196.11	208.16	183.88	183.48	191.84	199.503	-0.0852377	0.216654	-5.73708
856819	'ILV1'	164.51	163.18	156.56	209.77	191.8	183.81	195.127	161.417	0.246086	0.000667	18.5985
855135	'ILV2'	349.98	370.12	326.42	277.73	255.05	242.55	258.443	348.84	-0.460398	9.34e-10	-27.3214
853473	'ILV3'	248.56	255.92	245.25	219.96	245.91	231.17	232.347	249.91	-0.131268	0.0743953	-8.69712
851069	'ILV5'	333.78	401.74	366.88	270.32	320.29	286.98	292.53	367.467	-0.354141	0.000108	-21.7665
850348	'ILV6'	788.78	768.66	810.69	1094.62	1194.54	1201.33	1163.5	789.377	0.534225	2.44e-14	44.8164
853204	'IMA1'	6.9	8.51	9.04	8.89	8.94	8.26	8.69667	8.15	0.0656436	0.678768	4.65517
854008	'IMA2'	2.06	2.78	2.06	6.61	6.88	7.19	6.89333	2.3	1.56152	1.55e-13	195.165
854635	'IMA3'	6.08	6.49	7.18	8.22	7.95	6.88	7.68333	6.58333	0.192553	0.245675	14.2785
853214	'IMA5'	4.86	5.48	4.98	5.6	5.94	5.77	5.77	5.10667	0.148259	0.413394	10.8231
856626	'IMD2'	191.07	207.46	206.74	0.14	0	0.37	0.17	201.757	-10.2337	1.5e-118	-99.9169
851152	'IMD3'	201.44	206.41	210.97	185.83	177.53	169.17	177.51	206.273	-0.244079	0.000517	-15.5645
854948	'IMD4'	158.58	172.2	165	146.47	139.24	158.24	147.983	165.26	-0.187593	0.01065	-12.193
853556	'IME1'	54	50.47	46.67	51	55.29	54.47	53.5867	50.38	0.0637464	0.518803	4.51764
853338	'IME2'	10.5	8.67	8.88	11.27	9.92	11.1	10.7633	9.35	0.175273	0.203374	12.9178
852683	'IME4'	0.16	0	0	0	0.08	0.08	0.0533333	0.0533333	-0.0249544	0.989591	-1.71483
850413	'IMG1'	469.34	530.02	450.44	455.73	503.02	487.17	481.973	483.267	-0.0253384	0.759448	-1.74099
850434	'IMG2'	113.1	119.54	108.17	104.13	93.32	106.98	101.477	113.603	-0.185057	0.0814168	-12.0386
851018	'IMH1'	47.43	47.4	43.42	39.17	42.84	42.66	41.5567	46.0833	-0.17617	0.0330222	-11.495
853603	'IML1'	14.23	13.87	13.11	13.58	13.17	14.35	13.7	13.7367	-0.0324653	0.710733	-2.2252
853363	'IML2'	95.46	101.96	99.59	109.91	112.9	104.73	109.18	99.0033	0.11395	0.124383	8.21871
852404	'IML3'	23.62	21.57	22.54	25.51	22.72	23.4	23.8767	22.5767	0.0547719	0.708315	3.86948
852919	'IMO32'	45.44	46.66	52.38	43.11	43.02	46.44	44.19	48.16	-0.151143	0.146282	-9.94631
855182	'IMP1'	44.71	46.26	39.72	53.04	44.06	51.93	49.6767	43.5633	0.164724	0.206194	12.0952
855051	'IMP2'	65.07	58.54	62.02	66.2	53.34	67.5	62.3467	61.8767	-0.014399	0.908096	-0.993099
854652	'IMP2''	279.16	294.67	291.5	269.69	300.36	297.95	289.333	288.443	-0.0211732	0.780356	-1.4569
856553	'IMP3'	34.48	30.6	30.98	31.81	33.52	44.08	36.47	32.02	0.164462	0.305615	12.0748
855649	'IMP4'	24.47	26.63	29.95	26.49	23.99	29.58	26.6867	27.0167	-0.0452152	0.742569	-3.08548
851131	'INA1'	46.12	62.53	67.99	71.53	91.01	81.32	81.2867	58.88	0.438921	0.0300758	35.559
856005	'INA17'	31.88	24.9	27.62	29.97	26.91	31.04	29.3067	28.1333	0.034739	0.830762	2.43715
854842	'INA22'	14.82	12.31	13.84	12.71	8.3	12.2	11.07	13.6567	-0.33041	0.134171	-20.469
851347	'INH1'	350.59	468.64	413.69	368.57	337.44	386.99	364.333	410.973	-0.187221	0.0869502	-12.1704
856442	'INM1'	78	66.96	64.51	112.36	115.03	124.52	117.303	69.8233	0.723246	3.26e-14	65.0892
851881	'INM2'	39.41	37.39	39.35	38.62	36.68	39.78	38.36	38.7167	-0.0397969	0.718119	-2.72081
855570	'INN1'	88.84	81.13	82.16	82.56	84.02	93.58	86.72	84.0433	0.0185286	0.826894	1.29259
853288	'INO1'	4.14	3.68	4.23	5.08	5.11	5.64	5.27667	4.01667	0.366604	0.0715422	28.9314
851701	'INO2'	17.45	17.93	21.79	20.46	23.07	25.08	22.87	19.0567	0.236825	0.117421	17.8397
854042	'INO4'	51.05	54.11	55.38	110.05	102.08	117.5	109.877	53.5133	1.01474	8.31e-18	102.054
852728	'INO80'	38.9	36.88	37.32	38.09	37.59	38.16	37.9467	37.7	-0.0187642	0.788043	-1.29221
855244	'INP1'	23.06	20.55	19.98	18.8	18.23	18.56	18.53	21.1967	-0.220571	0.0739089	-14.1775
855198	'INP2'	6.93	7.86	7.88	8.65	7.62	8.82	8.36333	7.55667	0.117055	0.414947	8.45187
854815	'INP51'	28.24	27.73	26.01	31.84	27.37	29.71	29.64	27.3267	0.088246	0.306058	6.30769
855618	'INP52'	26.58	25.39	27.52	29.31	25.83	26.98	27.3733	26.4967	0.0181403	0.825917	1.26533
854276	'INP53'	60.66	58.99	60.18	65.14	65.96	60.39	63.83	59.9433	0.0633378	0.391548	4.48804
854089	'INP54'	29.87	26.63	25.37	26.77	24.72	28.15	26.5467	27.29	-0.0664369	0.570411	-4.50063
850784	'IOC2'	100.9	92.41	100.1	96.7	101.23	108.62	102.183	97.8033	0.0356089	0.63637	2.49894
850567	'IOC3'	37.95	38.73	41.37	40.64	37.4	40.4	39.48	39.35	-0.0238448	0.771288	-1.63921
855061	'IOC4'	48.71	45.53	44.03	38.74	41.82	44.98	41.8467	46.09	-0.165776	0.0839735	-10.8551
853606	'IPA1'	18.49	13.76	15.21	16.06	18.55	21.46	18.69	15.82	0.215581	0.180029	16.1172
856485	'IPI1'	8.23	10.91	10.18	9.5	9.15	10.33	9.66	9.77333	-0.0440442	0.816742	-3.00678
855539	'IPI3'	15.81	20.5	18.36	18.28	19.53	19.39	19.0667	18.2233	0.0379741	0.760355	2.66711
851910	'IPK1'	25.75	23.58	21.07	28.6	24.79	31.32	28.2367	23.4667	0.240426	0.0864607	18.1341
855892	'IPL1'	8.86	6.16	7.25	8.06	8.78	8.95	8.59667	7.42333	0.187964	0.349535	13.9155
852296	'IPP1'	3923.68	4116.96	3798.29	3657.38	3950.29	4008.99	3872.22	3946.31	-0.0523415	0.441603	-3.56301
851644	'IPT1'	58.43	57.71	57.94	65.84	64.39	63.61	64.6133	58.0267	0.127857	0.103109	9.26696
855834	'IQG1'	13.01	10.04	12.92	13.21	11.34	12.36	12.3033	11.99	0.00880686	0.936618	0.612312
852437	'IRA1'	13.64	14.1	14.9	16.55	13.42	13.17	14.38	14.2133	-0.0125215	0.892696	-0.864165
854073	'IRA2'	56.21	48.94	56.45	46.19	35.35	37.34	39.6267	53.8667	-0.473139	3.05e-07	-27.9604
854145	'IRC10'	10.39	10.78	10.41	11.98	14.59	14.06	13.5433	10.5267	0.337743	0.0133557	26.3778
854410	'IRC13'											0
856090	'IRC15'	11.41	10.7	12.9	17.32	17.2	15.14	16.5533	11.67	0.477332	0.000554	39.2166
853414	'IRC18'	0.12	0.24	0.48	0.12	0.12	0.24	0.16	0.28	-0.83328	0.566584	-43.8748
850626	'IRC19'	7.11	7.91	7.24	9.64	5.72	8.64	8	7.42	0.0793716	0.762652	5.65577
850949	'IRC20'	19.37	18.66	19.07	20.19	19.34	18.52	19.35	19.0333	-0.00445371	0.956417	-0.308232
855095	'IRC21'	77.27	78.8	68.64	88.15	94.4	94.45	92.3333	74.9033	0.278791	0.00705735	21.3178
856717	'IRC22'	609.87	601.09	571.1	665.86	613.81	638.84	639.503	594.02	0.0813116	0.208205	5.79795
854209	'IRC23'	33.98	33.79	29.78	41.81	35.76	43.46	40.3433	32.5167	0.288412	0.0652123	22.1296
854854	'IRC24'	85.94	78.14	86.78	86.66	90.98	86.46	88.0333	83.62	0.0491926	0.600158	3.46857
850708	'IRC25'	72.69	74.55	66.23	73.85	67.19	76.53	72.5233	71.1567	0.00377882	0.972968	0.262271
851932	'IRC3'	19.83	16.81	15.7	17.86	15.62	16.31	16.5967	17.4467	-0.100156	0.391411	-6.70676
852153	'IRC4'	10.15	10.33	10.3	11.17	18.11	21.71	16.9967	10.26	0.707158	0.00594787	63.2585
850599	'IRC5'	22.24	21.1	23.51	23.79	21.29	21.42	22.1667	22.2833	-0.0362284	0.702887	-2.4799
850604	'IRC6'	43.09	35.69	34.81	35.72	43.89	34.81	38.14	37.8633	-0.0115858	0.934809	-0.799852
850616	'IRC7'	41.45	45.79	53.54	54.9	41.08	49.87	48.6167	46.9267	0.0213133	0.862565	1.48829
853396	'IRC8'	21.38	22.31	23.89	23.33	24.02	23.99	23.78	22.5267	0.0502959	0.592787	3.54772
856478	'IRE1'	17.03	16.31	16.73	16.6	16.09	16.64	16.4433	16.69	-0.0496573	0.579179	-3.38342
854786	'IRR1'	15.98	15.2	16.43	19.45	14.54	14.85	16.28	15.87	0.00716053	0.948976	0.497564
853889	'IRS4'	18.59	20.13	20.67	19.43	21.42	22.03	20.96	19.7967	0.0551667	0.616091	3.89792
850632	'ISA1'	115.23	117.09	115.76	135.09	147.69	137.74	140.173	116.027	0.248414	0.00374755	18.79
856180	'ISA2'	72.21	67.05	68.27	73.02	56.68	70.1	66.6	69.1767	-0.0804361	0.498836	-5.42283
856739	'ISC1'	86.97	94.69	86.93	102.3	105.23	107.3	104.943	89.53	0.202213	0.00920622	15.0461
856927	'ISC10'	29.21	30.98	30.19	34.44	32.57	27.05	31.3533	30.1267	0.032005	0.812062	2.24321
856774	'ISD11'	23.22	23.78	25.25	41.03	27.35	28.38	32.2533	24.0833	0.400729	0.1126	32.0175
855105	'ISF1'	483.6	458.91	569.67	498.63	545.68	488.29	510.867	504.06	-0.00632046	0.944512	-0.437142
856067	'ISM1'	20.04	20.6	18.92	22.3	19.81	19.28	20.4633	19.8533	0.0153281	0.871035	1.06813
854326	'ISN1'	63.54	63.95	63.74	62.47	54.24	55.29	57.3333	63.7433	-0.180852	0.0362301	-11.7818
856221	'ISR1'	22.43	22.35	23.74	24.35	21.12	21.84	22.4367	22.84	-0.0537583	0.641592	-3.65767
855456	'IST1'	77.89	65.5	61.7	74.05	68.22	77.05	73.1067	68.3633	0.070871	0.49288	5.03506
852382	'IST2'	285.66	295.67	294.06	315.59	283.11	270.61	289.77	291.797	-0.0384579	0.591187	-2.63048
854821	'IST3'	18.58	36.18	26.1	45.84	50.09	57.09	51.0067	26.9533	0.899217	6.17e-06	86.5053
855968	'ISU1'	113.06	111.33	108.91	133.91	144.62	146.18	141.57	111.1	0.327511	0.000671	25.4846
854401	'ISU2'	131.47	130.03	140.13	83.16	111.42	126.38	106.987	133.877	-0.344667	0.00951609	-21.251
852547	'ISW1'	26.54	29.72	25.32	27.49	28.78	29.7	28.6567	27.1933	0.0476258	0.592708	3.35626
854480	'ISW2'	24.88	25.15	24.63	23.8	23.55	25.92	24.4233	24.8867	-0.0555662	0.500817	-3.77832
853509	'ISY1'	33.48	39	34.48	35.27	32.06	31.74	33.0233	35.6533	-0.136231	0.298266	-9.01071
852744	'ITC1'	26.85	24.67	24.71	24.96	25.42	24.5	24.96	25.41	-0.0528604	0.517174	-3.59769
852108	'ITR1'	88.08	95.73	91.96	109.39	82.97	89.43	93.93	91.9233	0.0013859	0.988179	0.0961096
854050	'ITR2'	47.34	47.45	47.98	55.39	48.12	52.57	52.0267	47.59	0.099794	0.224637	7.16205
854934	'ITT1'	21.8	17.43	17.34	19.6	18.87	21.83	20.1	18.8567	0.0650617	0.61494	4.61297
851815	'IVY1'	90.07	96.82	89.23	88.86	83.64	92.65	88.3833	92.04	-0.0862167	0.271861	-5.80102
851442	'IWR1'	52.17	51.1	48.91	50.53	49.41	56.03	51.99	50.7267	0.00880435	0.926908	0.612137
853836	'IXR1'	303.72	325.11	340.16	348.78	355.61	329.14	344.51	322.997	0.0659267	0.372003	4.67571
852102	'IZH1'	19.56	22.52	25.55	30.35	32.06	31.44	31.2833	22.5433	0.446177	0.000881	36.2425
854160	'IZH2'	39.56	41.68	39.15	46.39	39.49	45.42	43.7667	40.13	0.0975668	0.360916	6.99674
850710	'IZH3'	34	33.17	35.93	43.54	38.89	38.59	40.34	34.3667	0.203137	0.030425	15.1199
854052	'IZH4'	8.55	8.86	7.63	10.77	10.05	11.4	10.74	8.34667	0.336677	0.0790269	26.2845
852866	'JAC1'	55.89	61.69	59.24	60.38	67.19	59.09	62.22	58.94	0.0554593	0.645423	3.91899
853372	'JEM1'	48.84	49.64	37.01	54.67	86.8	83.36	74.9433	45.1633	0.70705	0.00548545	63.2462
853663	'JEN1'	3.86	2.61	3.2	3.25	3.99	3.08	3.44	3.22333	0.0692804	0.769149	4.91932
856777	'JHD1'	21.36	22.23	17.67	22.07	18.55	22.22	20.9467	20.42	0.00826937	0.947182	0.574835
853583	'JHD2'	4.95	4.34	4.71	4.94	4.15	4.25	4.44667	4.66667	-0.0979206	0.582045	-6.56212
856174	'JID1'	25.78	24.58	25.03	20.08	29.8	19.98	23.2867	25.13	-0.13114	0.423124	-8.68903
851043	'JIP3'	0	0	0.25	0.26	0	0	0.0866667	0.0833333	-0.0215305	0.99506	-1.4813
852086	'JIP4'	93.25	85.45	86.87	95.73	93.44	90.79	93.32	88.5233	0.0487388	0.490151	3.43603
856298	'JIP5'	91.97	91.75	94.15	90.46	82.67	89.78	87.6367	92.6233	-0.10789	0.146121	-7.20557
855495	'JJJ1'	14.19	15.73	14.3	13.76	17.28	21.39	17.4767	14.74	0.218594	0.136049	16.3599
853277	'JJJ2'	8.77	8.89	9.27	9.95	8.88	11.04	9.95667	8.97667	0.120483	0.407315	8.70988
853560	'JJJ3'	4.75	3.85	4.66	7.33	4.51	8.66	6.83333	4.42	0.60141	0.0991133	51.7199
850669	'JLP1'	2.07	2.56	1.75	2.51	2.16	3.13	2.6	2.12667	0.261191	0.426421	19.8468
855162	'JLP2'	14.71	14.6	17.12	13.71	12.38	17.51	14.5333	15.4767	-0.117076	0.56714	-7.79453
855339	'JNM1'	17.53	22.52	18	18.91	18.05	19.74	18.9	19.35	-0.0614497	0.661654	-4.16993
853553	'JSN1'	196.56	193.43	196.46	193.91	186.35	185.55	188.603	195.483	-0.0798106	0.191258	-5.38181
853910	'KAE1'	69.4	71.87	67.19	69.47	67.89	75.69	71.0167	69.4867	0.00440069	0.95901	0.305498
852305	'KAP104'	57.38	57.89	57.44	61.33	51.4	52.65	55.1267	57.57	-0.0916027	0.255855	-6.15204
852610	'KAP114'	17.78	17.59	17.86	19.88	17.25	16.72	17.95	17.7433	-0.0118884	0.903253	-0.820654
855978	'KAP120'	19.25	18.86	19.04	22.31	19.96	19.5	20.59	19.05	0.0839368	0.359903	5.99064
852868	'KAP122'	12.21	11.78	12.1	12.88	12.8	12.63	12.77	12.03	0.0583231	0.558505	4.12547
856846	'KAP123'	43.01	45.66	46.97	44.08	43.47	41.67	43.0733	45.2133	-0.0980936	0.203749	-6.57333
851061	'KAP95'	45.22	41.9	44.57	44.66	41.3	38.34	41.4333	43.8967	-0.110923	0.191238	-7.40045
855533	'KAR1'	31.75	32.54	29.59	28.38	30.9	34.59	31.29	31.2933	-0.0269169	0.807749	-1.84844
853418	KAR2'	797.5	798.64	816	682.26	737.26	751.78	723.767	804.047	-0.178863	0.00758651	-11.6601
856263	'KAR3'	12.59	12.88	12.37	11.89	11.8	12.99	12.2267	12.6133	-0.0735482	0.526914	-4.97021
850303	'KAR4'	39.92	30.44	33.99	43.04	38.53	41.24	40.9367	34.7833	0.208477	0.0778777	15.5467
855087	'KAR5'	7.67	8.35	8.22	9.18	7.16	9.13	8.49	8.08	0.0420854	0.799908	2.9601
855859	'KAR9'	25.44	27.34	25.42	25.64	23.54	25.89	25.0233	26.0667	-0.0874753	0.362304	-5.88317
850334	'KCC4'	14.61	14.1	13.72	15.21	15.17	14.84	15.0733	14.1433	0.064323	0.505228	4.55942
853514	'KCH1'	10.12	11.57	11.54	12.06	13.47	14.87	13.4667	11.0767	0.254454	0.0804665	19.2884
851580	'KCS1'	36.28	34.52	37.28	39.47	34.19	38.44	37.3667	36.0267	0.0231515	0.773054	1.61768
853696	'KDX1'	7.84	10.02	6.67	8.28	10.89	11.22	10.13	8.17667	0.283889	0.141958	21.7472
850603	'KEG1'	48.27	40.34	42.4	48.51	39.4	46.13	44.68	43.67	0.00746897	0.955118	0.519052
851973	'KEI1'	54.18	47.15	53.38	59.19	57.64	61.2	59.3433	51.57	0.177625	0.114995	13.1021
856563	'KEL1'	59.68	61.69	59.97	61.29	54.85	54.37	56.8367	60.4467	-0.117513	0.110696	-7.82246
853153	'KEL2'	24.77	23.85	23.21	25.74	23.8	24.8	24.78	23.9433	0.0211447	0.807771	1.47643
855865	'KEL3'	62.3	62.6	69.39	57.9	65.28	61.63	61.6033	64.7633	-0.0987458	0.260575	-6.61556
855958	'KES1'	249.72	256.88	245.15	282.38	257.59	257.07	265.68	250.583	0.0570321	0.402574	4.03234
852670	'KEX1'	83.28	87.38	81.2	84.56	84.16	82.81	83.8433	83.9533	-0.0294897	0.681225	-2.02332
855483	'KEX2'	45.81	45.39	47.7	47.49	47.53	44.41	46.4767	46.3	-0.0219795	0.783018	-1.51195
854681	'KGD1'	96.1	105.19	113.36	104.76	88.51	87.64	93.6367	104.883	-0.193032	0.0272646	-12.5235
851726	'KGD2'	208.96	240.59	257.48	204.29	200.59	191.28	198.72	235.677	-0.273529	0.00143318	-17.2707
853351	'KHA1'	32.87	34.68	35.09	38.07	30.33	34.22	34.2067	34.2133	-0.0301145	0.741256	-2.06574
856502	'KIC1'	41.8	44.55	44.56	45.74	50.09	45.8	47.21	43.6367	0.0865701	0.289349	6.18427
851700	'KIN1'	87.8	90.19	90.74	86.5	82.56	79.48	82.8467	89.5767	-0.140837	0.0419988	-9.3007
850785	'KIN2'	36.17	34.52	37.35	34.04	36.87	34.53	35.1467	36.0133	-0.0621273	0.445865	-4.21493
851450	'KIN28'	64.02	50.64	52.99	58.36	49.05	57.33	54.9133	55.8833	-0.0521608	0.641461	-3.55093
851273	'KIN3'	14.56	15.4	18.49	20.17	13.93	15.87	16.6567	16.15	0.0138903	0.928166	0.967449
854408	'KIN4'	18.47	19.31	20.14	19.73	20.34	23.47	21.18	19.3067	0.105159	0.307845	7.56127
850453	'KIN82'	87.69	83.17	93.26	96.61	104.18	100.89	100.56	88.04	0.165007	0.0348939	12.1172
852216	'KIP1'	17.32	17.45	15.05	16.53	14.65	15.6	15.5933	16.6067	-0.119347	0.224282	-7.93957
855948	'KIP2'	13.94	13.33	14.08	13.4	13.71	14.24	13.7833	13.7833	-0.0276479	0.806861	-1.89816
852655	'KIP3'	19.83	19.97	18.36	19.16	20.26	18.88	19.4333	19.3867	-0.0235698	0.812807	-1.62046
853686	'KKQ8'	62.94	53.69	60.45	57.08	56.24	56.92	56.7467	59.0267	-0.0840934	0.306019	-5.66228
851511	'KNH1'	10.29	9.6	9.37	10.73	12.56	13.76	12.35	9.75333	0.316389	0.111125	24.521
850641	'KNS1'	43.89	49.99	51.68	46.43	57.95	45.51	49.9633	48.52	0.0171973	0.875418	1.19916
856593	'KOG1'	15.63	15.25	16.61	17.12	15.01	15.28	15.8033	15.83	-0.0317549	0.72094	-2.17704
855394	'KRE1'	642.69	613.75	698.2	669.62	710.61	675.56	685.263	651.547	0.0471114	0.529889	3.31942
852094	'KRE2'	339.05	345.23	328.34	348.03	338.51	352.06	346.2	337.54	0.00945487	0.879485	0.657514
852145	'KRE28'	34.7	31.42	29.57	31.84	31.43	35.13	32.8	31.8967	0.0137338	0.901105	0.956501
856760	'KRE29'	6.41	5.48	3.65	7.14	5.26	6.71	6.37	5.18	0.270011	0.231169	20.5817
855591	'KRE33'	24.34	30.16	29.92	24.76	26.24	23.96	24.9867	28.14	-0.199333	0.0501103	-12.9047
854514	'KRE5'	14.25	13.6	12.31	15.54	15.76	15.5	15.6	13.3867	0.193264	0.0387049	14.3347
856287	'KRE6'	58.8	57.48	62.95	63.83	64.65	60.63	63.0367	59.7433	0.0500434	0.530901	3.52961
853265	'KRE9'	447.17	425.07	425.57	433.7	466.73	479.2	459.877	432.603	0.0632203	0.375825	4.47953
855408	'KRI1'	56.12	62.18	62.59	45.52	57.62	56.03	53.0567	60.2967	-0.210535	0.0415036	-13.5783
850298	'KRR1'	83.9	89.76	83.84	80.2	87.4	87.77	85.1233	85.8333	-0.0374291	0.674012	-2.56102
851607	'KRS1'	825.54	906.36	876.99	864.51	881.67	852.72	866.3	869.63	-0.0327256	0.62457	-2.24283
1466516	'KSH1'	8.81	1.93	9.09	8.87	8.78	9.09	8.91333	6.61	0.400365	0.508739	31.9842
856482	'KSP1'	183.71	197.04	191.8	178.04	180.86	164.77	174.557	190.85	-0.156189	0.0298518	-10.2607
852931	'KSS1'	21.52	19.16	20.04	23.63	18.39	22.22	21.4133	20.24	0.0529783	0.692211	3.74043
852207	'KTI11'	92.24	119.03	82.87	144.67	139.82	130.43	138.307	98.0467	0.486878	0.00131474	40.1409
853750	'KTI12'	63.38	71.62	70.2	77.33	82.01	76.31	78.55	68.4	0.173804	0.0676647	12.8029
854266	'KTR1'	92.01	104.42	98.21	91.88	105.54	108.49	101.97	98.2133	0.0281319	0.760946	1.96909
853935	'KTR2'	14.82	17.47	14.84	16.43	18.98	24.48	19.9633	15.71	0.31855	0.0386971	24.7077
852504	'KTR3'	91.61	101.02	97.06	96.25	85.9	85.57	89.24	96.5633	-0.141397	0.0914813	-9.33592
852498	'KTR4'	145.84	147.59	139.02	155.53	134.52	146.81	145.62	144.15	-0.0135171	0.853899	-0.932558
855703	'KTR5'	25.59	22.31	22.91	23.97	22.9	24.11	23.66	23.6033	-0.0238557	0.82348	-1.63996
856054	'KTR6'	53.96	52.05	55.04	53.16	46.71	52.3	50.7233	53.6833	-0.109926	0.214237	-7.33641
854724	'KTR7'	58.94	52.1	53.68	62.1	55.49	58.54	58.71	54.9067	0.0689021	0.421415	4.89181
852801	'KXD1'	48.38	39.49	32.35	41.64	37.7	40.32	39.8867	40.0733	-0.030767	0.832124	-2.11003
853223	'LAA1'	15.25	15	15.79	16.08	13.86	13.98	14.64	15.3467	-0.0975218	0.255694	-6.53629
[truncated: 3,953 more rows]
